# Supplementary material for: Bacteria use a catabolic patchwork pathway of apparently recent origin for degradation of the synthetic buffer compound TRIS
Source: ISME J. 2024 Jan 10;18(1):wrad023. doi: 10.1093/ismejo/wrad023 (PMC10848231; doi:10.1093/ismejo/wrad023)
Supplement: Dataset_SD1_wrad023 [file dataset_sd1_wrad023.xlsx]

## Sheet: DeSeq2_results_TRIS_vs_Pyruvate
LocusTag	Annotation	PshuTeo11	PshuTeo12	PshuTeo13	PshuTeo14	PshuTeo15	PshuTeo16	baseMean	log2FoldChange	lfcSE	p value	p adj
PshuTeo1_56170	Serine hydroxymethyltransferase 2	135357	153385	184291	75.8637	70.2713	103.677	78880.3	10.8886	0.170196	0	0
PshuTeo1_56140	Formyltetrahydrofolate deformylase	112892	121108	145468	87.2107	93.67	85.65	63289.2	10.4696	0.148871	0	0
PshuTeo1_56190	hypothetical protein	35723.5	43786.9	43564.3	39.6382	29.2473	34.4164	20529.7	10.2154	0.17388	0	0
PshuTeo1_56150	Bifunctional protein FolD protein	67260.6	72927.4	78478.1	63.5911	71.578	55.6725	36476.1	10.1505	0.146595	0	0
PshuTeo1_56160	D-serine dehydratase	143648	160321	167658	410.83	443.075	470.533	78825.3	8.47528	0.108392	0	0
PshuTeo1_56230	Delta(1)-pyrroline-2-carboxylate/Delta(1)-piperideine-2-carboxylate reductase	117251	123770	127772	3610.07	3008.59	2606.15	63003	5.31599	0.127906	0	0
PshuTeo1_56130	D-serine transporter DsdX	855.086	946.915	960.138	14.5351	16.7899	42.825	472.715	5.16393	0.445287	2.0483e-32	2.36799e-31
PshuTeo1_56240	Alpha-ketoglutaric semialdehyde dehydrogenase	257904	267259	280273	9067.28	7509.13	7009.58	138170	5.08884	0.116442	0	0
PshuTeo1_56200	Putrescine importer PuuP	50823.2	55914.1	71679.8	2160.99	2027.57	2481.83	30847.9	4.73363	0.144665	5.26238e-236	1.87834e-233
PshuTeo1_14140	Protein YdeP	6606.98	7102.9	6781.38	345.102	369.102	345.388	3591.81	4.26838	0.097816	0	0
PshuTeo1_56220	Oxygen-dependent choline dehydrogenase	410012	431424	481074	26736.7	23197.1	21278.8	232287	4.21125	0.116808	3.84416e-284	1.8295e-281
PshuTeo1_56210	NADP/NAD-dependent aldehyde dehydrogenase PuuC	286327	320870	341977	19689.7	15893.2	16591.4	166891	4.17932	0.118397	1.36474e-273	5.99541e-271
PshuTeo1_56120	hypothetical protein	64.261	80.8602	65.416	1.81689	7.06943	4.2825	37.2843	3.88623	0.469906	2.88968e-17	1.86474e-16
PshuTeo1_56100	Serine acetyltransferase	2300.81	2916.56	2437.61	207.602	152.444	205.611	1370.11	3.75029	0.152886	4.26197e-134	5.17875e-132
PshuTeo1_08100	Threonine efflux protein	483.431	627.078	555.852	54.7488	46.0351	37.1827	300.721	3.56649	0.192578	2.01346e-77	6.76404e-76
PshuTeo1_35780	hypothetical protein	984.504	997.014	1025.42	86.8467	100.685	67.166	543.606	3.53763	0.149914	8.3056e-124	7.29743e-122
PshuTeo1_22310	L-ornithine N(5)-monooxygenase	86.2635	1739.97	252.906	43.6948	14.6976	48.5572	364.348	3.52342	1.37873	0.000378281	0.000871114
PshuTeo1_17820	hypothetical protein	94.6043	1415.67	245.418	37.4027	26.2661	45.0963	310.743	3.41292	1.17352	0.000157452	0.000380055
PshuTeo1_14000	hypothetical protein	9793.59	10690.6	8007.13	1156.45	926.096	811.534	5230.89	3.28578	0.154904	6.54628e-101	3.36809e-99
PshuTeo1_14110	Molybdenum cofactor biosynthesis protein B	538.963	531.975	584.524	55.4151	60.0902	55.6725	304.44	3.25768	0.162069	9.23916e-91	3.90851e-89
PshuTeo1_02840	Protein YdeP	9703.66	9276.81	9076.85	1227.32	975.707	1128.7	5231.51	3.07056	0.110055	2.55393e-172	6.07728e-170
PshuTeo1_22190	Protein MbtH	242.534	3848.31	539.154	99.9289	60.0902	171.3	826.886	3.01058	1.3556	0.00102986	0.002244
PshuTeo1_18200	ABC transporter ATP-binding/permease protein YojI	86.0484	1655.08	221.5	41.3163	28.0807	74.144	351.028	2.93277	1.39719	0.00135347	0.00288636
PshuTeo1_34220	Ferric-PshuTeo1dobactin BN7/BN8 receptor	257.441	4187.01	713.109	155.628	81.6884	180.712	929.265	2.91548	1.24181	0.000829178	0.00183189
PshuTeo1_56250	hypothetical protein	15079.3	20378.3	18962.6	2716.01	2540.07	2099.06	10295.9	2.87657	0.143374	1.82554e-90	7.60997e-89
PshuTeo1_18170	Ferripyoverdine receptor	3453.21	21933.8	6958.09	1058.11	840.954	1549.85	5965.66	2.84525	0.853808	5.71079e-05	0.000145082
PshuTeo1_44200	S-(hydroxymethyl)glutathione dehydrogenase	49635.4	44943.4	56461.4	6569.87	8099.8	6799.54	28751.6	2.80602	0.125388	8.03404e-112	5.7353e-110
PshuTeo1_22200	Linear gramicidin dehydrogenase LgrE	556.583	8317.96	1330.48	297.061	168.783	401.484	1845.39	2.80541	1.27514	0.00120752	0.00259547
PshuTeo1_03190	GABA permease	3125.99	3275.7	4405.36	587.237	545.13	412.52	2058.66	2.7874	0.169385	7.71158e-62	1.94013e-60
PshuTeo1_17810	Isopenicillin N epimerase	177.259	2800.08	463.595	86.1031	56.7344	149.434	622.201	2.76882	1.31201	0.00147056	0.0031244
PshuTeo1_18190	Dimodular nonribosomal peptide synthase	281.311	4271.98	708.519	132.632	122.645	222.451	956.59	2.72103	1.2495	0.00132734	0.00283594
PshuTeo1_09220	Cytochrome bo(3) ubiquinol oxidase subunit 2	9959.42	9681.94	11868.8	1856.86	1782.38	1336.14	6080.92	2.64901	0.14481	9.84494e-76	3.17652e-74
PshuTeo1_35000	NADP-dependent alcohol dehydrogenase C 2	792.172	719.659	696.598	106.75	115.897	131.873	427.158	2.63223	0.142131	1.27266e-77	4.30069e-76
PshuTeo1_33350	Metal-PshuTeo1dopaline receptor CntO	468.823	2678.75	1398.48	180.682	140.183	276.194	857.186	2.59433	0.75737	4.43029e-05	0.000114434
PshuTeo1_09770	putative TonB-dependent receptor BfrD	6568.71	23663.8	17797.7	2121.96	1806.86	3165.67	9187.44	2.59041	0.529683	9.20266e-08	3.11169e-07
PshuTeo1_02640	FMN reductase (NADPH)	391.785	339.4	358.733	74.4925	60.9739	44.9663	211.725	2.56173	0.188971	1.03158e-42	1.64562e-41
PshuTeo1_39350	Diaminopimelate decarboxylase	1565.42	1431.02	1496.06	291.829	291.489	163.423	873.208	2.56051	0.187208	1.75675e-43	2.84216e-42
PshuTeo1_14860	hypothetical protein	19935.3	18090.6	20960.3	3190.25	3647.78	3561.72	11564.3	2.49622	0.102658	1.13127e-131	1.29214e-129
PshuTeo1_18280	Chaperone protein HtpG	99795.3	91345.3	109356	17985.7	18927.7	17031.3	59073.6	2.47652	0.102067	2.31345e-130	2.5408e-128
PshuTeo1_18130	D-alanine--D-alanyl carrier protein ligase	2567.57	46495.7	5355.85	1708.18	755.053	2472.78	9892.53	2.45509	1.53324	0.00422711	0.00832162
PshuTeo1_18210	hypothetical protein	10.4213	188.088	28.3558	8.65497	5.2591	7.75457	41.4223	2.4489	1.41772	0.00352545	0.00702508
PshuTeo1_17830	hypothetical protein	780.393	10235.8	1487.31	472.764	344.078	520.991	2306.89	2.44487	1.2541	0.00248637	0.00508766
PshuTeo1_44170	S-(hydroxymethyl)glutathione dehydrogenase	1076.11	1034.08	1000.46	185.524	209.453	194.854	616.747	2.3884	0.119546	1.05506e-89	4.27335e-88
PshuTeo1_09290	hypothetical protein	249.915	271.722	295.348	56.7344	61.5222	36.9749	162.036	2.36835	0.20534	1.03374e-31	1.16674e-30
PshuTeo1_29220	Metal-PshuTeo1dopaline receptor CntO	3615.45	7650.66	5892.16	978.273	1076.04	1196.25	3401.47	2.36808	0.216796	9.80899e-29	9.95012e-28
PshuTeo1_24870	hypothetical protein	2522.76	3202.49	2354.98	446.955	529.324	633.81	1615.05	2.31064	0.160804	8.99564e-48	1.61047e-46
PshuTeo1_57210	hypothetical protein	676.814	559.638	809.259	157.161	118.413	144.534	410.97	2.26303	0.176632	1.65632e-38	2.30152e-37
PshuTeo1_30280	putative MFS-type transporter YcaD	361.3	292.879	384.931	72.4363	78.8882	62.3924	208.805	2.25205	0.182938	1.15699e-35	1.45541e-34
PshuTeo1_56110	Aminodeoxychorismate synthase component 1	554.589	540.589	584.111	103.845	119.515	133.21	339.31	2.22661	0.1441	8.18629e-55	1.75759e-53
PshuTeo1_09250	Cytochrome bo(3) ubiquinol oxidase subunit 4	498.601	633.906	774.002	155.454	137.259	115.787	385.835	2.19838	0.187188	8.90476e-33	1.04211e-31
PshuTeo1_18240	Macrolide export protein MacA	55.6947	622.551	91.9585	25.4367	31.7649	42.0365	144.907	2.17433	1.20586	0.00392085	0.0077642
PshuTeo1_40180	Small heat shock protein IbpB	1839.73	2197.06	2807.61	336.124	569.089	615.61	1394.2	2.13735	0.215779	4.99914e-24	4.35214e-23
PshuTeo1_54060	30S ribosomal protein S6	56903.2	76343.5	66268.6	16850	15676.2	12489.9	40755.2	2.13249	0.146319	5.45169e-49	9.97905e-48
PshuTeo1_48640	Chaperone protein DnaK	103310	106403	132458	25005.9	26724.3	26620.8	70087	2.1165	0.117511	2.08256e-73	6.46387e-72
PshuTeo1_10650	hypothetical protein	36.7882	573.09	169.665	37.6733	9.72914	45.2665	145.369	2.10495	1.39797	0.00612191	0.0117244
PshuTeo1_56260	Cis-3-hydroxy-L-proline dehydratase	14609	14508	15868.7	3268.58	3713.22	3432.42	9233.32	2.10002	0.0945704	1.43938e-110	9.90399e-109
PshuTeo1_17150	hypothetical protein	1321.5	1058.63	1150.06	284.343	268.639	264.444	724.601	2.09794	0.128446	8.00184e-61	1.93638e-59
PshuTeo1_52820	ATP-dependent protease ATPase subunit HslU	7630.41	8992.75	9268.92	1985.88	2122.19	1933.07	5322.2	2.08632	0.108828	3.53993e-83	1.27953e-81
PshuTeo1_09230	Cytochrome bo(3) ubiquinol oxidase subunit 1	6995.57	7525.46	9553.68	1969.2	2091.45	1539.79	4945.86	2.08604	0.15422	1.50401e-42	2.38595e-41
PshuTeo1_49210	hypothetical protein	5225.87	5201.65	5690.14	1223.67	1320.22	1246.21	3317.96	2.08165	0.0926293	1.02572e-112	7.51008e-111
PshuTeo1_07850	NADP-specific glutamate dehydrogenase	4519.16	5350.83	5394.08	1370.38	1265.35	1002.24	3150.34	2.0539	0.137813	4.53855e-51	8.75664e-50
PshuTeo1_47780	Enterobactin exporter EntS	512.616	422.207	464.678	107.044	129.469	97.933	288.991	2.0406	0.160802	1.0629e-37	1.43166e-36
PshuTeo1_48650	Protein GrpE	5203.07	6133.67	7285.44	1522.55	1460.72	1522.43	3854.65	2.03417	0.132131	2.44285e-54	5.16708e-53
PshuTeo1_09800	Lysine/ornithine decarboxylase	1962.7	1897	1957.02	510.446	504.312	403.403	1205.81	2.02272	0.118477	3.7902e-66	1.03075e-64
PshuTeo1_31260	Carboxynorspermidine synthase	17714.9	16202.5	18392.4	4379.33	4792.2	3664.07	10857.6	2.01617	0.121153	4.51851e-63	1.1624e-61
PshuTeo1_18150	Linear gramicidin synthase subunit B	2884.44	43992.1	5814.76	2250.01	1153.93	3141.22	9872.74	1.94874	1.48314	0.00900237	0.0168235
PshuTeo1_46750	30S ribosomal protein S9	43449.3	51074.8	52262	14258.1	13907.6	9344.93	30716.1	1.9486	0.161891	3.62345e-34	4.37496e-33
PshuTeo1_52830	ATP-dependent protease subunit HslV	770.096	852.224	923.21	198.041	226.222	233.396	533.865	1.94026	0.132915	4.19835e-49	7.75948e-48
PshuTeo1_33130	Serine transporter	109.686	117.634	105.372	34.8329	17.4004	32.3705	69.5494	1.92575	0.272799	2.47813e-13	1.27386e-12
PshuTeo1_17630	Linear gramicidin synthase subunit B	1862.77	34424.9	3864.07	1767.93	986.347	2190.87	7516.15	1.92264	1.54232	0.0102494	0.0190108
PshuTeo1_13440	Ribosomal protein S12 methylthiotransferase RimO	6021.59	4460.37	5300.87	1474.72	1444.79	1240.36	3323.79	1.90915	0.134426	1.38863e-46	2.41419e-45
PshuTeo1_18230	Macrolide export ATP-binding/permease protein MacB	184.332	2314.15	370.638	141.336	84.8743	190.863	547.698	1.89975	1.26526	0.00784724	0.0147711
PshuTeo1_26720	hypothetical protein	2595.55	3626.76	2772.92	911.159	859.067	603.871	1894.89	1.89774	0.176712	9.98486e-28	9.84863e-27
PshuTeo1_24430	D-serine transporter DsdX	166.988	188.276	179.103	39.7692	51.1825	49.7892	112.518	1.89528	0.204308	2.76761e-21	2.07426e-20
PshuTeo1_09760	hypothetical protein	5311.12	13115.7	9194.83	1981.6	1854.53	2965.35	5737.19	1.88623	0.425759	1.27946e-06	3.87522e-06
PshuTeo1_20760	Xanthine permease XanP	1074.9	850.326	956.575	258.173	262.515	262.332	610.804	1.86685	0.130298	2.34449e-47	4.14532e-46
PshuTeo1_27460	hypothetical protein	355.058	272.241	318.109	95.5444	90.2843	67.5609	199.8	1.86574	0.186497	2.52849e-24	2.22842e-23
PshuTeo1_44160	S-formylglutathione hydrolase YeiG	997.082	889.462	908.438	270.716	254.5	250.526	595.121	1.83751	0.117721	1.06342e-55	2.35394e-54
PshuTeo1_41480	hypothetical protein	416.243	438.518	421.769	148.546	116.786	85.5285	271.232	1.83529	0.186073	9.56433e-24	8.18919e-23
PshuTeo1_46320	10 kDa chaperonin	8217.12	9382.97	10131	2962.44	2616.57	2105.92	5902.68	1.83501	0.142166	6.63533e-39	9.37979e-38
PshuTeo1_13320	hypothetical protein	4502.11	4583.91	2920.81	1189.92	824.693	1314.22	2555.94	1.81919	0.200998	2.23572e-20	1.62445e-19
PshuTeo1_53440	Sodium/proline symporter	3543.09	3637.05	4831.5	1137.12	1086.4	1146.42	2563.6	1.81875	0.136132	1.63985e-41	2.55182e-40
PshuTeo1_18220	Toluene efflux pump outer membrane protein TtgI	66.9409	1004.87	154.045	59.1423	24.9606	81.0137	231.828	1.81008	1.4613	0.0108836	0.0200568
PshuTeo1_00610	hypothetical protein	161.689	134.058	164.595	48.1476	46.835	34.26	98.2641	1.78419	0.222602	2.03187e-16	1.25857e-15
PshuTeo1_08890	Biofilm dispersion protein BdlA	1879.22	1688.56	1912.84	557.713	528.114	493.835	1176.72	1.78389	0.108591	2.17327e-61	5.30408e-60
PshuTeo1_18180	Hercynine oxygenase	107.793	1633.16	288.041	100.837	44.184	142.393	386.069	1.77896	1.40442	0.0110976	0.020425
PshuTeo1_07630	hypothetical protein	24.8752	25.5348	30.5978	8.176	5.30208	7.49438	16.9967	1.77262	0.481656	3.79894e-05	9.89318e-05
PshuTeo1_29020	Putative metabolite transport protein NicT	370.851	409.665	390.514	112.334	112.473	114.169	251.668	1.77193	0.144827	3.5524e-35	4.39129e-34
PshuTeo1_48630	Chaperone protein DnaJ	17929	16967.1	18211.9	5351.51	5351.22	4936.24	11457.8	1.75763	0.0861034	2.21823e-93	1.00542e-91
PshuTeo1_03460	hypothetical protein	202.665	312.197	293.491	104.276	72.9157	56.1972	173.624	1.74708	0.243781	1.18239e-13	6.21219e-13
PshuTeo1_20420	Na(+)/H(+) antiporter NhaB	1219.07	1119.94	1120.63	405.007	344.901	270.071	746.602	1.74153	0.149666	4.90313e-32	5.57805e-31
PshuTeo1_19490	hypothetical protein	902.764	847.968	1039.27	257.998	299.567	268.727	602.716	1.74068	0.131963	1.77387e-40	2.67298e-39
PshuTeo1_31250	Carboxynorspermidine/carboxyspermidine decarboxylase	6418.36	6253.33	6779.05	2009.62	2082.32	1732.91	4212.6	1.72931	0.104313	1.64269e-62	4.16952e-61
PshuTeo1_11100	Glycine cleavage system H protein	201.547	250.67	194.694	73.6162	62.3155	55.3814	139.704	1.72716	0.197135	3.18537e-19	2.22664e-18
PshuTeo1_05340	50S ribosomal protein L18	35992.8	36440.7	40798.3	12592	13062.4	8138.62	24504.1	1.72354	0.167292	1.36244e-25	1.24494e-24
PshuTeo1_01040	Limonene 1,2-monooxygenase	3619.95	4122.91	4060.1	988.799	1124.98	1425.85	2557.1	1.71977	0.142523	2.26697e-34	2.75461e-33
PshuTeo1_02850	Sulfur carrier protein FdhD	601.152	498.992	488.51	175.33	112.227	191.642	344.642	1.70261	0.19345	2.27209e-19	1.59605e-18
PshuTeo1_33950	putative transcriptional regulatory protein	14855.7	12892.9	13947.3	4883.8	4176.27	3684.02	9073.34	1.6972	0.124511	4.8334e-43	7.79761e-42
PshuTeo1_07680	hypothetical protein	269.482	257.476	246.893	69.0418	103.39	59.955	167.706	1.69311	0.204486	2.39631e-17	1.54986e-16
PshuTeo1_02990	Transcriptional regulatory protein OmpR	641.574	1026.71	1069.87	248.914	250.965	329.753	594.631	1.69125	0.200961	6.72969e-18	4.46379e-17
PshuTeo1_37290	RNA polymerase-binding transcription factor DksA	211.252	261.128	267.698	89.8248	85.2623	46.8589	160.337	1.69125	0.232773	6.42164e-14	3.41789e-13
PshuTeo1_36010	Phospho-2-dehydro-3-deoxyheptonate aldolase, Tyr-sensitive	17783.9	13859.3	17398.9	5279.14	5539.83	4277.01	10689.7	1.68387	0.138447	9.09813e-35	1.11741e-33
PshuTeo1_43230	Transcriptional regulatory protein BaeR	1582.69	2924.8	2365.53	585.038	562.904	932.515	1492.24	1.68117	0.231274	6.29885e-14	3.36508e-13
PshuTeo1_57080	hypothetical protein	671.806	709.479	657.371	148.615	302.927	166.434	442.772	1.67977	0.226661	2.20421e-14	1.21041e-13
PshuTeo1_36260	hypothetical protein	2537.27	2863.09	2477.37	755.826	805.032	882.195	1720.13	1.67969	0.111183	2.57846e-52	5.18506e-51
PshuTeo1_46790	Cell division protein ZapE	2854.74	2518.26	2839.7	975.981	823.044	744.527	1792.71	1.67648	0.126147	5.05758e-41	7.76448e-40
PshuTeo1_09240	Cytochrome bo(3) ubiquinol oxidase subunit 3	662.303	847.968	887.336	284.343	235.059	224.831	523.64	1.66582	0.156843	4.50796e-27	4.29083e-26
PshuTeo1_02710	Glutamate--cysteine ligase	5596.92	6125.94	6828.21	2130.87	1941	1750.15	4062.18	1.65997	0.118677	3.59069e-45	6.01361e-44
PshuTeo1_00730	Alcohol dehydrogenase [acceptor]	2698.35	2631.09	3326.63	1005.34	871.981	847.653	1896.84	1.65386	0.129637	5.37741e-38	7.312e-37
PshuTeo1_24860	hypothetical protein	373.129	442.603	355.568	99.0205	135.203	133.828	256.558	1.64714	0.172331	2.21958e-22	1.75568e-21
PshuTeo1_10250	hypothetical protein	1103.35	1132.24	1288.85	466.022	332.12	310.222	772.134	1.64593	0.161873	5.28617e-25	4.74675e-24
PshuTeo1_46310	60 kDa chaperonin	33876.2	39492	52686.5	14903.4	13671.8	11092	27620.3	1.64407	0.169912	7.21438e-23	5.83588e-22
PshuTeo1_24950	hypothetical protein	1603.42	2318.35	1875.96	518.722	595.6	716.248	1271.38	1.64149	0.165188	5.27739e-24	4.58739e-23
PshuTeo1_14490	hypothetical protein	783.402	946.914	857.158	316.47	293.188	210.033	567.861	1.6348	0.163377	2.6715e-24	2.34361e-23
PshuTeo1_05320	30S ribosomal protein S8	29117.7	35622.9	32965.9	11842.8	11495.4	7689.87	21455.8	1.63274	0.16369	3.80675e-24	3.32422e-23
PshuTeo1_10670	hypothetical protein	105.72	1450.16	347.127	81.76	39.7656	172.371	366.151	1.63016	1.38193	0.0144021	0.0259711
PshuTeo1_34140	hypothetical protein	1406.49	1083.1	1199.65	443.321	381.749	353.306	811.268	1.62918	0.141868	3.2253e-31	3.56971e-30
PshuTeo1_07940	FKBP-type 22 kDa peptidyl-prolyl cis-trans isomerase	4745.37	4761.5	4880.59	1624.37	1601.76	1412.25	3170.97	1.62491	0.095392	9.37102e-66	2.53639e-64
PshuTeo1_04800	Protein YhfA	3003.26	3281.72	3175.39	1140.41	1137.88	751.676	2081.72	1.62156	0.158548	2.81581e-25	2.54851e-24
PshuTeo1_36250	Trigger factor	70649.9	61685.8	68164.6	24489.7	21571.1	18598.4	44193.3	1.61676	0.12221	9.19796e-41	1.4083e-39
PshuTeo1_17620	hypothetical protein	905.873	9306.37	2392.96	684.059	355.239	1198.03	2473.75	1.61596	1.19225	0.0132593	0.0241006
PshuTeo1_18090	Branched-chain amino acid transport system 2 carrier protein	917.667	971.157	952.051	331.823	304.491	282.066	626.542	1.6154	0.115416	3.45693e-45	5.80662e-44
PshuTeo1_15720	Aromatic amino acid transport protein AroP	2465.68	2492.37	2664.47	961.167	822.02	698.695	1684.07	1.6037	0.129655	7.85823e-36	9.97297e-35
PshuTeo1_17800	hypothetical protein	115.24	990.536	158.776	69.3355	66.3082	106.036	251.038	1.60225	1.09584	0.0120768	0.0220777
PshuTeo1_08150	putative MFS-type transporter YcaD	324.479	284.344	311.944	98.7761	106.647	92.907	203.183	1.60175	0.1582	9.10562e-25	8.12535e-24
PshuTeo1_48620	4-hydroxy-tetrahydrodipicolinate reductase	12255.2	11296	12297.2	3868.16	4378.63	3534.13	7938.2	1.59497	0.108407	1.03822e-49	1.95042e-48
PshuTeo1_47530	Blue-light photoreceptor	679.239	1065.97	811.757	277.626	293.076	262.934	565.101	1.59013	0.169489	1.22948e-21	9.43756e-21
PshuTeo1_50050	Chaperone protein DnaK	1079.17	958.081	1038.59	367.276	341.396	303.877	681.399	1.58804	0.12102	5.28499e-40	7.77901e-39
PshuTeo1_07690	L-cystine-binding protein FliY	589.75	605.387	581.358	230.745	189.991	161.664	393.149	1.58663	0.148051	1.80934e-27	1.75435e-26
PshuTeo1_17030	Sulfate-binding protein	4398.67	4222.68	4591.45	1546.66	1537.59	1285.54	2930.43	1.58558	0.107882	1.39327e-49	2.59185e-48
PshuTeo1_46760	50S ribosomal protein L13	33001.4	42077.5	45697.6	14595.7	14605.9	10474.9	26742.2	1.58493	0.161789	2.57883e-23	2.15949e-22
PshuTeo1_10660	Fumarate hydratase class II	929.376	14323.3	2982.55	927.647	347.643	1538.8	3508.22	1.58198	1.42025	0.0161624	0.0287908
PshuTeo1_25350	Acyl carrier protein	109.866	76.6044	96.0138	30.8871	33.5798	25.695	62.1076	1.58092	0.267601	7.16292e-10	2.85666e-09
PshuTeo1_01740	hypothetical protein	222.841	221.302	328.135	82.6685	89.2516	80.2969	170.749	1.57715	0.205398	3.25644e-15	1.89192e-14
PshuTeo1_17790	Diaminobutyrate--2-oxoglutarate aminotransferase	477.052	5310.5	902.373	421.266	365.561	438.357	1319.19	1.57101	1.17878	0.0145308	0.0261783
PshuTeo1_27000	Efflux pump periplasmic linker BepF	7.81231	14.0278	6.79989	1.88776	0	4.73638	5.87736	1.56558	1.01192	0.0124776	0.022752
PshuTeo1_24880	hypothetical protein	1026.1	1201.2	1033.99	332.491	398.539	366.154	726.414	1.55741	0.126148	1.04616e-35	1.31889e-34
PshuTeo1_52110	Glutamate synthase [NADPH] small chain	30686.4	25956.3	29905.1	9524.1	10346.8	9350.01	19294.8	1.55326	0.102626	9.599e-53	1.95089e-51
PshuTeo1_52100	Glutamate synthase [NADPH] large chain	69880.4	59148.5	69558.8	22267.9	24378	20616.1	44308.3	1.54984	0.11094	3.6016e-45	6.01425e-44
PshuTeo1_34500	50S ribosomal protein L20	90309	90857.9	81173.8	32646.5	33054	23756.7	58633	1.52874	0.138536	3.23407e-29	3.32789e-28
PshuTeo1_08650	hypothetical protein	11.4012	65.9649	5.27548	6.35911	2.65104	10.7063	17.0597	1.52658	0.857912	0.0090632	0.0169316
PshuTeo1_26980	Toluene efflux pump outer membrane protein TtgI	218.107	193.902	217.789	71.6398	77.3668	65.046	140.642	1.52531	0.179596	4.52291e-18	3.02109e-17
PshuTeo1_53650	hypothetical protein	4548.22	4826.45	4515.82	1685.35	1574.14	1545.01	3115.83	1.52427	0.0900342	5.94055e-65	1.57798e-63
PshuTeo1_01750	NAD(P) transhydrogenase subunit alpha part 1	2300.23	2170.05	2857.43	840.88	946.481	749.401	1644.08	1.51248	0.140742	1.35199e-27	1.31987e-26
PshuTeo1_18120	hypothetical protein	44.2981	197.306	84.9205	33.0962	30.5667	40.3554	71.7571	1.49366	0.433566	0.000104795	0.000259085
PshuTeo1_52390	tRNA sulfurtransferase	2191.74	2151.06	2198.9	907.169	709.156	693.659	1475.28	1.48731	0.126535	1.51561e-32	1.75928e-31
PshuTeo1_43650	hypothetical protein	206.801	214.422	225.963	82.6432	79.9275	64.2209	145.663	1.48711	0.178957	2.06142e-17	1.33782e-16
PshuTeo1_13960	hypothetical protein	617.735	630.922	621.452	267.083	210.316	178.794	421.05	1.48685	0.154304	1.29498e-22	1.03871e-21
PshuTeo1_31180	putative ABC transporter ATP-binding protein YbiT	638.731	708.432	734.448	268.145	241.509	227.076	469.723	1.48192	0.128897	3.16684e-31	3.51864e-30
PshuTeo1_41020	Elongation factor P	57737.5	51462.2	51139.5	21587.4	18618.2	16749.9	36215.8	1.48131	0.118634	2.05588e-36	2.65636e-35
PshuTeo1_42840	hypothetical protein	187.61	212.548	173.158	77.0779	60.6495	63.3969	129.073	1.4797	0.19153	2.3757e-15	1.39155e-14
PshuTeo1_08900	hypothetical protein	81.881	64.9009	99.1791	24.528	36.2309	22.4831	54.8672	1.47866	0.296194	1.32199e-07	4.38183e-07
PshuTeo1_25360	hypothetical protein	232.941	213.442	246.781	83.733	81.8474	78.9389	156.281	1.4768	0.170483	1.07862e-18	7.39497e-18
PshuTeo1_42930	hypothetical protein	842.21	1034.76	791.15	378.302	311.185	256.463	602.346	1.47191	0.166946	2.52709e-19	1.773e-18
PshuTeo1_51990	50S ribosomal protein L31	32964.9	30287.5	27839.8	12232.2	11102.5	9323.01	20625	1.4688	0.125137	2.37514e-32	2.74028e-31
PshuTeo1_45390	Lon protease	1745.7	2252.3	2441.51	805.056	753.366	749.179	1457.85	1.46361	0.13857	1.01456e-26	9.57713e-26
PshuTeo1_26760	Toluene efflux pump membrane transporter TtgB	1074.46	1035.51	1053.04	355.242	435.286	347.694	716.873	1.45947	0.123239	5.58163e-33	6.57251e-32
PshuTeo1_09820	hypothetical protein	2255.08	3020.82	2509.06	958.942	953.377	889.673	1764.49	1.4593	0.128545	1.66942e-30	1.79888e-29
PshuTeo1_34330	hypothetical protein	1483.19	2070.45	1445.48	438.779	588.53	760.144	1131.09	1.44943	0.201241	1.30167e-13	6.80754e-13
PshuTeo1_25460	hypothetical protein	168.143	218.565	224.62	50.2331	98.2057	67.9038	137.945	1.44805	0.242548	5.15728e-10	2.08003e-09
PshuTeo1_06090	Transcriptional regulatory protein OmpR	128.405	230.858	179.641	64.8695	53.9037	72.9393	121.77	1.44064	0.249096	1.60225e-09	6.23328e-09
PshuTeo1_32770	hypothetical protein	822.688	786.364	779.255	276.255	289.85	309.747	544.027	1.43788	0.114431	7.46912e-37	9.76113e-36
PshuTeo1_08120	hypothetical protein	2298.53	6976.91	4198.32	1152.65	1054.87	1995.77	2946.18	1.43653	0.548222	0.00163207	0.0034432
PshuTeo1_02980	Adaptive-response sensory-kinase SasA	885.74	1641.05	1338.95	420.702	428.312	546.579	876.89	1.43384	0.205192	6.2984e-13	3.15251e-12
PshuTeo1_44440	30S ribosomal protein S2	123272	106838	109154	45212.4	42033.1	37671	77363.4	1.43252	0.108229	1.68611e-40	2.54745e-39
PshuTeo1_25400	Acetylornithine/succinyldiaminopimelate aminotransferase	349.8	261.781	315.598	126.99	102.44	108.003	210.769	1.43043	0.175132	7.45262e-17	4.71861e-16
PshuTeo1_44530	tRNA threonylcarbamoyladenosine dehydratase	2160	1729.98	1896.01	773.995	737.872	611.327	1318.2	1.43	0.133062	1.50166e-27	1.4585e-26
PshuTeo1_23130	hypothetical protein	3801.93	3643.16	3393.85	1556.32	1335.49	1089.41	2470.03	1.42784	0.137404	6.59443e-26	6.09397e-25
PshuTeo1_14880	IS21 family transposase ISPa77	1814.86	1899.15	2262.13	734.023	790.009	675.565	1362.62	1.42757	0.124374	4.09821e-31	4.50961e-30
PshuTeo1_56720	Tyrosine recombinase XerC	942.431	905.179	1011.2	354.983	349.233	353.253	652.714	1.42439	0.109875	4.74819e-39	6.74549e-38
PshuTeo1_08350	50S ribosomal protein L25	23702	22948.3	26779.4	7971.6	10203	9029.65	16772.3	1.41985	0.120102	7.21708e-33	8.4634e-32
PshuTeo1_06100	Ferripyoverdine receptor	1010.76	2294.35	1694.14	486.559	497.766	733.337	1119.49	1.41525	0.383377	4.65128e-05	0.000119709
PshuTeo1_54070	30S ribosomal protein S18	23728.9	28451.1	27481	10277.2	10026.2	9341.21	18217.6	1.4152	0.103829	5.04332e-43	8.11335e-42
PshuTeo1_05690	Amino-acid carrier protein AlsT	915.235	881.172	1044.86	377.599	336.107	342.041	649.502	1.41453	0.122671	2.2428e-31	2.51643e-30
PshuTeo1_54090	50S ribosomal protein L9	73036.8	70103.6	72184.4	28041.9	27096.3	26152.2	49435.9	1.39981	0.078767	2.84092e-71	8.5844e-70
PshuTeo1_43470	hypothetical protein	1044.72	894.355	883.432	347.616	341.664	371.919	647.284	1.3997	0.121685	3.07218e-31	3.42012e-30
PshuTeo1_35470	hypothetical protein	919.171	833.105	867.045	350.792	334.881	297.782	600.463	1.39891	0.119001	1.73365e-32	2.0083e-31
PshuTeo1_14030	NADPH dehydrogenase	932.46	928.615	951.12	329.407	373.539	357.07	645.369	1.39732	0.110155	1.76566e-37	2.36152e-36
PshuTeo1_24940	hypothetical protein	477.215	758.495	757.344	186.317	263.773	288.191	455.222	1.39551	0.211019	8.77369e-12	4.02139e-11
PshuTeo1_28930	hypothetical protein	4018.88	3769.32	3481.54	1602.77	1374.09	1276.98	2587.26	1.39276	0.11822	1.22726e-32	1.43038e-31
PshuTeo1_24960	hypothetical protein	1801.14	3722.2	1974.9	1043.56	866.666	853.012	1710.25	1.39245	0.231853	4.48276e-10	1.81182e-09
PshuTeo1_47340	hypothetical protein	70.4798	120.226	89.6832	33.6124	24.743	43.8956	63.7734	1.38706	0.298051	7.38751e-07	2.29294e-06
PshuTeo1_54080	hypothetical protein	83993.3	81297.5	82079.1	32344.3	32377.1	29785.9	56979.5	1.38258	0.0817043	8.46826e-65	2.23899e-63
PshuTeo1_57280	hypothetical protein	566.023	641.548	591.494	217.155	283.449	178.46	413.021	1.37823	0.171644	2.41868e-16	1.49169e-15
PshuTeo1_44500	2,3,4,5-tetrahydropyridine-2,6-dicarboxylate N-succinyltransferase	3529.42	3883.97	3854.56	1460.17	1536.67	1314.14	2596.49	1.37589	0.102614	1.41645e-41	2.21021e-40
PshuTeo1_27680	hypothetical protein	51.0534	57.5381	44.6299	24.0649	18.1248	13.0944	34.7509	1.37548	0.338676	1.13067e-05	3.10743e-05
PshuTeo1_31570	hypothetical protein	93.6713	1151.4	206.413	104.152	71.5971	114.466	290.284	1.37521	1.17489	0.0222831	0.03861
PshuTeo1_09260	Protoheme IX farnesyltransferase	7307.1	6859.28	7380.4	2600.88	2909.96	2773.99	4971.93	1.37159	0.0910485	7.11694e-52	1.4162e-50
PshuTeo1_52400	GTP-binding protein TypA/BipA	6973.12	7465.68	7812.97	3383.65	2658.42	2484.31	5129.69	1.3684	0.131346	5.2195e-26	4.83905e-25
PshuTeo1_09650	Nucleoside diphosphate kinase	22974.2	28449.6	23928.5	11338.5	9387.94	8122.33	17366.8	1.36749	0.14244	2.04599e-22	1.62287e-21
PshuTeo1_26770	Multidrug resistance protein MexA	386.342	322.821	354.638	152.369	113.273	141.182	245.104	1.36496	0.163564	1.79203e-17	1.16563e-16
PshuTeo1_18160	Tyrocidine synthase 3	1584.42	16287.8	2665.41	1375.62	831.005	1838.27	4097.08	1.36427	1.21562	0.024805	0.0425281
PshuTeo1_13820	Quinolinate synthase A	4482.49	3575.15	4142.65	1603.09	1688.77	1408.51	2816.78	1.3619	0.122499	2.50524e-29	2.59192e-28
PshuTeo1_14530	hypothetical protein	49.6286	56.8047	45.0107	13.2423	22.1342	19.6666	34.4145	1.35129	0.330817	1.0646e-05	2.93715e-05
PshuTeo1_21250	Regulatory protein AsnC	260.511	324.244	283.902	134.35	98.1598	101.417	200.431	1.35103	0.17866	9.56379e-15	5.38647e-14
PshuTeo1_54970	hypothetical protein	500.009	530.855	504.572	221.804	202.56	170.476	355.046	1.35076	0.139439	8.71435e-23	7.02933e-22
PshuTeo1_05100	50S ribosomal protein L7/L12	24193	27505.8	29454.5	10895.9	12246.1	8303.74	18766.5	1.34803	0.149341	4.59532e-20	3.31362e-19
PshuTeo1_16030	Magnesium transporter MgtE	2520.22	2337.03	2410.38	899.016	981.16	960.605	1684.73	1.34732	0.0946304	1.39077e-46	2.41419e-45
PshuTeo1_46190	Low-affinity inorganic phosphate transporter 1	3691.43	3136.88	3702.01	1502.3	1530.41	1044.77	2434.63	1.34665	0.154708	8.35012e-19	5.75936e-18
PshuTeo1_18290	hypothetical protein	13306.2	11912	12471.2	5115.45	4914.14	4708.61	8737.93	1.34652	0.0899923	2.96218e-51	5.75408e-50
PshuTeo1_46800	hypothetical protein	7476.59	6912.14	7458.12	3018.02	2876.3	2654.2	5065.9	1.34545	0.094217	7.78882e-47	1.36448e-45
PshuTeo1_45420	tRNA U34 carboxymethyltransferase	336.568	312.232	379.238	161.882	140.715	90.2703	236.818	1.34359	0.200984	6.24045e-12	2.90695e-11
PshuTeo1_03560	hypothetical protein	814.97	783.498	831.871	358.092	323.15	269.945	563.588	1.33544	0.131586	9.20109e-25	8.19772e-24
PshuTeo1_04880	Iron-sulfur cluster insertion protein ErpA	286.342	339.533	300.561	128.085	127.298	105.792	214.602	1.33468	0.159576	1.57295e-17	1.029e-16
PshuTeo1_45700	Porin-like protein NicP	138.391	152.581	168.105	68.5082	57.0651	50.8818	105.922	1.33462	0.206252	2.64341e-11	1.16665e-10
PshuTeo1_43630	hypothetical protein	198.262	161.715	158.187	78.9022	73.4563	47.462	119.664	1.33163	0.222619	5.69119e-10	2.28729e-09
PshuTeo1_08950	Glucosaminate ammonia-lyase	13225.3	11278.9	12049.2	5328.94	4989.25	4090.86	8493.75	1.32875	0.12442	3.32047e-27	3.17642e-26
PshuTeo1_12480	dCTP deaminase	2454.36	2041.72	2472.09	1027.45	900.469	816.887	1618.83	1.32863	0.128525	1.28339e-25	1.17459e-24
PshuTeo1_02810	Phosphoenolpyruvate carboxykinase (ATP)	30872.1	27720.2	29419.4	12018	12511	10141.3	20447	1.32498	0.109777	1.41477e-34	1.73385e-33
PshuTeo1_00120	IS21 family transposase ISPpu7	3710.7	3279.37	4089.28	1546.47	1497.03	1355.34	2579.7	1.32022	0.11625	1.87031e-30	2.01155e-29
PshuTeo1_55140	Fosfomycin resistance protein AbaF	2560.01	2217.66	2419.3	941.015	1012.53	913.762	1677.38	1.31754	0.104007	2.46377e-37	3.27222e-36
PshuTeo1_11620	Sec-independent protein translocase protein TatA	14.5106	6.3837	12.6612	0.908445	5.30208	3.21188	7.16297	1.31531	0.778667	0.0163564	0.0291183
PshuTeo1_46860	Sulfate adenylyltransferase subunit 2	3344.68	3409.96	4459.89	1597.95	1625.09	1245.14	2613.79	1.30705	0.151226	1.54604e-18	1.05112e-17
PshuTeo1_50600	Iron-sulfur cluster assembly protein CyaY	690.288	559.638	636.223	276.167	239.477	239.82	440.269	1.30247	0.137214	6.30024e-22	4.88868e-21
PshuTeo1_50610	Regulator of nucleoside diphosphate kinase	894.101	933.4	892.404	434.043	369.811	284.289	634.675	1.30079	0.155059	1.31655e-17	8.6324e-17
PshuTeo1_00990	Tryptophan synthase beta chain	2072.41	1824.6	2113.37	800.805	939.768	669.276	1403.37	1.29963	0.139468	3.31226e-21	2.46949e-20
PshuTeo1_46250	Formyltetrahydrofolate deformylase	3825.6	3332.29	3678.07	1600.68	1476.63	1287.96	2533.54	1.29922	0.115607	7.53461e-30	7.95382e-29
PshuTeo1_21720	hypothetical protein	828.111	830.418	870.607	423.59	340.858	244.405	589.665	1.29885	0.178332	8.75956e-14	4.62774e-13
PshuTeo1_49880	Protein QmcA	1144.26	1058.63	1009.73	557.785	411.795	311.552	748.958	1.29395	0.184496	6.41533e-13	3.20542e-12
PshuTeo1_02020	hypothetical protein	16.7191	16.0897	14.8921	6.4111	6.23633	3.08374	10.572	1.28996	0.579489	0.00581746	0.0111788
PshuTeo1_32540	Regulatory protein AsnC	176.448	229.737	228.959	102.493	81.3717	69.9151	148.154	1.28529	0.2023	5.49669e-11	2.36027e-10
PshuTeo1_43060	Murein DD-endopeptidase MepS/Murein LD-carboxypeptidase	2457.41	2059.38	2357.84	1223.39	850.353	698.273	1607.77	1.27924	0.183528	8.84566e-13	4.37382e-12
PshuTeo1_43640	hypothetical protein	288.138	257.476	283.821	103.563	103.39	130.616	194.501	1.27814	0.164505	2.14906e-15	1.26139e-14
PshuTeo1_47170	Colistin resistance protein EmrA	286.316	244.896	300.536	122.361	98.1266	117.335	194.928	1.27659	0.168848	1.12113e-14	6.28338e-14
PshuTeo1_08360	Ribose-phosphate pyrophosphokinase	1899.85	1827.87	2133.41	961.134	782.056	655.223	1376.59	1.26838	0.147831	2.73851e-18	1.8443e-17
PshuTeo1_20520	Adenylosuccinate lyase	1873.97	1787.92	2484.2	991.749	867.011	642.234	1441.18	1.26798	0.177924	2.9488e-13	1.50497e-12
PshuTeo1_18140	Linear gramicidin synthase subunit D	280.285	2591.82	448.436	272.672	191.535	313.761	683.085	1.26412	1.04146	0.0270644	0.0460425
PshuTeo1_09810	putative RNA polymerase sigma factor FecI	355.509	456.434	455.802	161.703	158.179	202.348	298.329	1.25834	0.165221	7.27365e-15	4.13743e-14
PshuTeo1_43590	hypothetical protein	147.151	198.973	164.159	62.62	77.2081	67.2652	119.563	1.25585	0.200736	1.10093e-10	4.61632e-10
PshuTeo1_41600	Arabinose 5-phosphate isomerase KpsF	5112.9	4998.44	5044.42	2508.22	1955.58	1818.99	3573.09	1.25465	0.13044	1.95221e-22	1.55279e-21
PshuTeo1_06470	putative protein YciH	518.635	583.994	637.719	264.976	251.058	203.078	409.91	1.25387	0.148605	9.34469e-18	6.16253e-17
PshuTeo1_43900	hypothetical protein	618.772	473.458	521.218	216.21	197.06	254.809	380.254	1.25303	0.156834	3.82204e-16	2.34454e-15
PshuTeo1_05130	30S ribosomal protein S12	12419.4	14431.1	14691	7557.47	5600.42	3877.4	9762.79	1.25093	0.197955	7.52461e-11	3.19978e-10
PshuTeo1_38980	Ribosomal RNA large subunit methyltransferase M	2006.01	1837.73	1807.46	765.315	830.224	768.692	1335.91	1.24791	0.100908	1.22991e-35	1.54035e-34
PshuTeo1_43910	hypothetical protein	203.148	148.953	216.295	76.3093	79.5311	78.1556	133.732	1.24414	0.201198	1.82483e-10	7.57384e-10
PshuTeo1_10280	hypothetical protein	41856.6	58279	55604.3	20026.5	21391.6	23552	36785	1.24199	0.138507	8.24887e-20	5.87397e-19
PshuTeo1_12260	Vitamin B12 import ATP-binding protein BtuD	932.018	923.685	990.871	405.19	416.551	371.97	673.381	1.24123	0.10978	3.77176e-30	3.99639e-29
PshuTeo1_05250	50S ribosomal protein L16	9269.93	10462.2	10228.5	3793.83	5425.65	3230.43	7068.42	1.24057	0.171939	1.61059e-13	8.40005e-13
PshuTeo1_08610	hypothetical protein	5023.76	3773.83	4157.08	1882.3	2019.21	1506.37	3060.42	1.2404	0.14706	1.00337e-17	6.60931e-17
PshuTeo1_48460	30S ribosome-binding factor	2402.19	3177.89	3095.35	1492.12	1184.23	934.821	2047.77	1.24039	0.174904	4.36407e-13	2.2095e-12
PshuTeo1_16440	Flagellar hook-basal body complex protein FliE	3009.42	3653.4	3075.99	1700.7	1354.35	990.139	2297.33	1.2393	0.178583	1.15664e-12	5.65546e-12
PshuTeo1_47350	hypothetical protein	15393.1	29913.8	21058.1	7229.84	9486.36	10731.8	15635.5	1.2326	0.214696	2.75458e-09	1.05438e-08
PshuTeo1_01550	Proton/glutamate-aspartate symporter	245.773	247.967	289.957	118.978	102.394	107.079	185.358	1.22905	0.163971	1.99853e-14	1.1049e-13
PshuTeo1_33060	putative signaling protein	1213.36	1299.83	1246.91	545.856	533.274	515.148	892.395	1.22809	0.100193	4.74646e-35	5.85465e-34
PshuTeo1_31590	hypothetical protein	9.32821	43.6219	9.49587	4.54222	7.95311	7.49438	13.7393	1.22685	0.691039	0.0151687	0.0272159
PshuTeo1_39600	L-fuculose phosphate aldolase	5.54202	4.55117	10.1549	2.91448	1.89002	0	4.17544	1.22635	1.03725	0.0344446	0.0572359
PshuTeo1_07700	Homocysteine S-methyltransferase	2541.42	2666.26	2586.04	1004.74	1143.48	1164.84	1851.13	1.22522	0.10018	6.27202e-35	7.71972e-34
PshuTeo1_10550	Cell shape-determining protein MreB	8535.32	7589.15	8340.54	3889.96	3714.1	2753.65	5803.79	1.22262	0.139147	4.85918e-19	3.3719e-18
PshuTeo1_24060	Phosphate-binding protein PstS	305.467	284.421	291.721	129.513	121.05	122.977	209.191	1.21862	0.147789	5.08368e-17	3.25116e-16
PshuTeo1_14130	GTP 3',8-cyclase	2103.48	2166.34	2137.4	882.098	871.331	988.28	1524.82	1.218	0.0979284	5.16143e-36	6.57967e-35
PshuTeo1_14430	hypothetical protein	411.478	367.063	375.614	164.428	151.993	174.512	274.181	1.21776	0.140662	1.45679e-18	9.91621e-18
PshuTeo1_25410	3-oxoacyl-[acyl-carrier-protein] reductase FabG	79.8081	70.2207	65.416	24.528	24.743	39.6131	50.7215	1.21711	0.286563	6.11421e-06	1.72863e-05
PshuTeo1_07980	50S ribosomal protein L21	24518.7	22988.8	24432.9	10855.9	10710.2	9242.71	17124.9	1.21445	0.0988049	3.08578e-35	3.84779e-34
PshuTeo1_51370	L-threonine dehydratase biosynthetic IlvA	3066.12	2766.56	3203.15	1513.42	1358.7	964.935	2145.48	1.21189	0.159499	9.22428e-15	5.21583e-14
PshuTeo1_09540	Inositol-1-monophosphatase	4637.16	3554.66	4664.58	1923.18	1756.75	1846.83	3063.86	1.20334	0.127423	1.12462e-21	8.65596e-21
PshuTeo1_44840	Peptide chain release factor RF2	4984.38	4347.3	4926.25	2326.53	2047.49	1757.97	3398.32	1.20329	0.125908	4.03045e-22	3.16615e-21
PshuTeo1_04250	hypothetical protein	25251.5	25692.3	22431.4	10814.1	11079.6	9697.72	17494.4	1.20321	0.101367	3.58599e-33	4.25771e-32
PshuTeo1_11940	hypothetical protein	206.311	194.453	247.704	110.922	101.71	60.3419	153.574	1.20263	0.228861	4.36026e-08	1.52024e-07
PshuTeo1_53000	hypothetical protein	41.4587	55.3254	36.9284	16.352	20.3246	17.13	31.2532	1.20097	0.346427	0.00015169	0.000367387
PshuTeo1_02960	Porin D	31284.6	29828.4	35076.9	14164.2	14886.3	12485.6	22954.3	1.20054	0.109706	2.25762e-28	2.26994e-27
PshuTeo1_47970	Glycine cleavage system transcriptional activator	342.341	330.665	355.894	154.009	141.265	147.105	245.213	1.19962	0.140473	4.23992e-18	2.83539e-17
PshuTeo1_01730	NAD(P) transhydrogenase subunit beta	2522.64	2095.6	2567.03	1012.41	1201.83	876.319	1712.64	1.19818	0.141809	9.22838e-18	6.09286e-17
PshuTeo1_47630	5-methyltetrahydropteroyltriglutamate--homocysteine methyltransferase	2072.94	1635.29	2545.95	502.37	1329.94	467.863	1425.72	1.19385	0.530167	0.00581374	0.0111755
PshuTeo1_40150	3-isopropylmalate dehydratase large subunit	18483.6	14087.7	18429.5	8000.56	7864.34	6169.3	12172.5	1.19181	0.145263	7.43204e-17	4.71081e-16
PshuTeo1_51890	Homoserine O-succinyltransferase	1212.78	1149.52	1381.52	579.412	542.429	501.881	894.59	1.19087	0.119916	9.91507e-24	8.47679e-23
PshuTeo1_08340	Peptidyl-tRNA hydrolase	4715.93	4447.31	5085.57	1979.5	2297.57	1919.63	3407.58	1.18969	0.110125	1.04791e-27	1.02829e-26
PshuTeo1_37700	hypothetical protein	12.4376	10.6395	15.8265	3.63378	7.06943	2.14125	8.62467	1.18612	0.654402	0.0162484	0.028935
PshuTeo1_45880	Beta-xylosidase	4099.37	3939.83	4204.9	1925.57	1858.3	1554.84	2930.47	1.18584	0.109992	1.37245e-27	1.33755e-26
PshuTeo1_11290	RNA polymerase sigma factor CarQ	62.1881	248.964	133.997	44.5138	48.6024	65.3081	100.596	1.18398	0.589286	0.0100728	0.0187136
PshuTeo1_47370	Protein PsiE	372.092	335.144	349.237	143.534	150.225	167.018	252.875	1.18118	0.143537	5.92404e-17	3.7717e-16
PshuTeo1_35460	hypothetical protein	1799.31	1602.31	1591.09	750.375	709.595	734.449	1197.85	1.17655	0.103057	1.12782e-30	1.22219e-29
PshuTeo1_43700	hypothetical protein	169.981	152.145	180.422	80.8516	60.9739	76.0144	120.064	1.17404	0.19484	5.33721e-10	2.14956e-09
PshuTeo1_05330	50S ribosomal protein L6	57365.4	52952.8	58236.1	26009.7	27584.1	20411.5	40426.6	1.17316	0.12678	7.22849e-21	5.29935e-20
PshuTeo1_42750	Recombination-associated protein RdgC	4075.39	3890.86	3955.56	1773.28	1872.52	1608.08	2862.62	1.17315	0.0965534	1.91285e-34	2.33425e-33
PshuTeo1_11610	Sec-independent protein translocase protein TatB	20.7294	22.3429	23.2121	8.176	7.95311	9.63563	15.3415	1.17197	0.465519	0.0032451	0.00651186
PshuTeo1_51210	putative D-methionine-binding lipoprotein MetQ	266.372	348.975	332.355	155.344	138.738	117.769	226.592	1.17139	0.172851	4.01764e-12	1.90097e-11
PshuTeo1_44490	Protein YffB	122.385	181.156	157.209	79.678	71.2926	46.4061	109.688	1.16851	0.242946	4.5821e-07	1.44417e-06
PshuTeo1_43710	hypothetical protein	1650.32	1477.32	1391.29	643.437	642.214	710.72	1085.88	1.1682	0.112956	1.46405e-25	1.33565e-24
PshuTeo1_05370	50S ribosomal protein L15	30260.7	25109.2	29554.3	9746.7	16485.9	10834.7	20331.9	1.1667	0.180928	3.67621e-11	1.60388e-10
PshuTeo1_46460	Arginine biosynthesis bifunctional protein ArgJ	8611.41	8055.49	9255.31	4160.82	3720.99	3634.64	6239.78	1.15937	0.102065	1.89413e-30	2.03334e-29
PshuTeo1_43730	hypothetical protein	539.954	464.595	486.368	207.402	185.914	266.175	358.401	1.15931	0.158582	8.40213e-14	4.45539e-13
PshuTeo1_33100	Multidrug resistance protein MdtA	341.374	393.185	351.381	179.485	157.819	140.773	260.669	1.1582	0.151421	6.86559e-15	3.90921e-14
PshuTeo1_07990	50S ribosomal protein L27	22202.2	21321.6	22033.6	10496.2	10299.3	8416.19	15794.8	1.15792	0.109615	2.01628e-26	1.89391e-25
PshuTeo1_54490	hypothetical protein	3645.54	4201.67	3967.99	1694.86	1825.88	1743.28	2846.54	1.15764	0.0975446	5.83775e-33	6.85995e-32
PshuTeo1_05360	50S ribosomal protein L30	8218.16	7069.95	8270.9	2891.58	4495.28	3005.25	5658.52	1.15567	0.167321	1.66641e-12	8.08571e-12
PshuTeo1_13730	Peptidoglycan-associated lipoprotein	109587	105999	101761	46817.6	49167.9	45933	76544.2	1.15525	0.0818036	9.89584e-46	1.69207e-44
PshuTeo1_01980	hypothetical protein	28.0874	26.4762	25.8608	8.86152	9.33922	14.012	18.7729	1.1552	0.42377	0.00181152	0.00378267
PshuTeo1_13550	hypothetical protein	3303.79	3409.04	3159.37	1661.97	1588.47	1127.7	2375.06	1.15371	0.147458	1.69231e-15	1.00049e-14
PshuTeo1_53770	Phosphoserine phosphatase	7475.24	6598.65	6979.72	3254.3	3298.59	2849.54	5076	1.15298	0.102762	1.10219e-29	1.15075e-28
PshuTeo1_41960	Ubiquinone biosynthesis O-methyltransferase	3300.11	3176.95	3387.92	1669.72	1468.68	1257.98	2376.89	1.15205	0.120992	5.77239e-22	4.49129e-21
PshuTeo1_09580	Cysteine desulfurase IscS	11088.4	11333.8	10716.9	5454.91	4899.06	4445.88	7989.83	1.15193	0.103607	3.09129e-29	3.18671e-28
PshuTeo1_17410	Recombination protein RecR	664.968	518.07	650.032	258.959	321.822	230.25	440.683	1.15017	0.162862	5.54772e-13	2.79145e-12
PshuTeo1_05280	50S ribosomal protein L14	16402.5	17535.1	17193.7	8252.75	8661.27	5825.44	12311.8	1.14938	0.146973	1.75938e-15	1.03907e-14
PshuTeo1_07920	hypothetical protein	251.862	221.302	279.601	112.647	106.925	114.557	181.149	1.14788	0.166046	1.57811e-12	7.67028e-12
PshuTeo1_43760	hypothetical protein	166.9	174.632	181.749	80.0574	78.9947	72.5624	125.816	1.14651	0.177635	3.59066e-11	1.56776e-10
PshuTeo1_07830	hypothetical protein	1064.14	1227.86	1024.04	630.634	479.736	357.226	797.273	1.14563	0.186041	2.388e-10	9.78327e-10
PshuTeo1_09790	hypothetical protein	3982.11	5823	4908.31	2173	2212.73	2203.35	3550.42	1.14134	0.139117	7.82734e-17	4.95038e-16
PshuTeo1_28920	Aminopyrimidine aminohydrolase	4451.58	4808.07	4288.9	2119.92	2002.69	1987.65	3276.47	1.14056	0.0927871	3.31672e-35	4.12675e-34
PshuTeo1_35960	Aminodeoxychorismate synthase component 1	251.683	249.865	251.482	121.232	115.584	98.2142	181.343	1.13981	0.159193	2.8253e-13	1.44452e-12
PshuTeo1_49890	hypothetical protein	528.144	725.716	471.079	290.333	223.911	253.678	415.477	1.13633	0.18169	1.30583e-10	5.45543e-10
PshuTeo1_03310	Imidazole glycerol phosphate synthase subunit HisF	8272.05	7986.01	7922.72	3767.32	3881.12	3291.1	5853.39	1.13534	0.0978732	1.43859e-31	1.61729e-30
PshuTeo1_40090	USG-1 protein	1022.61	943.673	1035.68	413.025	452.957	492.507	726.742	1.1341	0.115754	3.84438e-23	3.16358e-22
PshuTeo1_11810	Proline-specific permease ProY	3287.48	2916.13	3028.1	1494.06	1420.53	1264.68	2235.16	1.13242	0.106652	8.57172e-27	8.10482e-26
PshuTeo1_45160	hypothetical protein	95.3897	86.3241	142.521	54.6018	52.9916	33.7722	77.6001	1.13177	0.274635	1.19098e-05	3.26377e-05
PshuTeo1_26990	multidrug efflux RND transporter permease subunit OqxB7	75.1202	71.6714	78.5352	30.2519	39.2614	28.5937	53.9056	1.13051	0.261465	5.11519e-06	1.45991e-05
PshuTeo1_08740	Ribosomal RNA small subunit methyltransferase C	831.255	767.027	841.607	376.222	386.135	342.228	590.746	1.12931	0.114626	2.39605e-23	2.00937e-22
PshuTeo1_15160	hypothetical protein	73.009	117.702	88.7012	52.0068	33.2209	36.5527	66.8655	1.1281	0.275775	1.34162e-05	3.65728e-05
PshuTeo1_49200	hypothetical protein	1059.27	965.002	955.918	406.983	461.281	484.993	722.241	1.12763	0.117517	2.84854e-22	2.24387e-21
PshuTeo1_44430	Elongation factor Ts	17319.4	15464.5	16312.9	8464.89	7831.17	5944.11	11889.5	1.1267	0.137507	9.95282e-17	6.25997e-16
PshuTeo1_44090	Ferredoxin 1	1952.71	1024.58	1618.52	717.671	777.638	549.231	1106.72	1.12653	0.213022	4.11856e-08	1.43948e-07
PshuTeo1_40110	Aspartate-semialdehyde dehydrogenase	34997.9	32213.2	32687.4	14607.9	16337.7	14534.2	24229.7	1.12601	0.0926257	1.52054e-34	1.85948e-33
PshuTeo1_04910	Tyrosine--tRNA ligase	15703.7	14538.2	15122.4	7419.74	7034.51	6126.89	10990.9	1.12597	0.103002	1.71537e-28	1.73083e-27
PshuTeo1_40120	3-isopropylmalate dehydrogenase	17051.8	16734.6	16872.7	7430.24	7746.49	7976.67	12302.1	1.12406	0.0788978	1.63974e-46	2.83775e-45
PshuTeo1_14750	Biotin transporter	331.67	405.365	335.521	163.52	174.085	146.676	259.473	1.12266	0.153808	1.01705e-13	5.34844e-13
PshuTeo1_03300	1-(5-phosphoribosyl)-5-[(5-phosphoribosylamino)methylideneamino] imidazole-4-carboxamide isomerase	5186.49	4846.29	5390.49	2450.07	2466.35	2126.26	3744.33	1.1211	0.102403	2.43751e-28	2.44651e-27
PshuTeo1_45850	hypothetical protein	261.415	287.416	251.157	132.096	129.021	98.5606	193.278	1.11979	0.167916	9.30983e-12	4.23991e-11
PshuTeo1_43690	hypothetical protein	343.071	262.796	247.948	131.724	126.366	127.404	206.552	1.11966	0.174338	4.6217e-11	1.99959e-10
PshuTeo1_43500	hypothetical protein	6697.66	6293.26	5861.06	3057.82	2872.84	2691.55	4579.03	1.11927	0.0995967	9.37759e-30	9.84474e-29
PshuTeo1_38610	Glyceraldehyde-3-phosphate dehydrogenase-like protein	29514.8	33256.6	44468.3	17869.5	17172	13946.3	26037.9	1.11873	0.161604	2.29725e-12	1.10434e-11
PshuTeo1_29060	hypothetical protein	286.661	290.558	308.682	124.436	153.354	124.391	214.68	1.11419	0.15534	2.62182e-13	1.34651e-12
PshuTeo1_40930	ATP-dependent RNA helicase DeaD	2160.76	2134.9	2266.26	1122.53	975.529	909.585	1594.93	1.11354	0.110738	3.08736e-24	2.70014e-23
PshuTeo1_44730	Adenylate kinase	3612.99	3224.88	3272.92	1559.73	1687.75	1388.52	2457.8	1.11314	0.110236	2.03528e-24	1.7993e-23
PshuTeo1_54680	50S ribosomal protein L28	10680.8	9282.96	10577.3	4420.49	5349.79	4217.19	7421.43	1.11262	0.120939	1.22279e-20	8.91871e-20
PshuTeo1_51620	hypothetical protein	642.61	525.591	595.075	291.611	271.29	241.961	428.023	1.11242	0.137364	1.99479e-16	1.23694e-15
PshuTeo1_56180	HTH-type transcriptional regulator GltC	860.269	784.131	863.069	355.202	377.331	418.614	609.769	1.11222	0.118383	1.98399e-21	1.50873e-20
PshuTeo1_34980	Sugar efflux transporter B	659.288	600.304	559.186	304.926	250.634	276.484	441.804	1.11166	0.133884	3.57156e-17	2.29698e-16
PshuTeo1_22710	Peptidoglycan D,D-transpeptidase MrdA	226.961	212.852	205.294	102.099	96.348	95.0105	156.427	1.11108	0.1644	4.91687e-12	2.30734e-11
PshuTeo1_37540	Ferric aerobactin receptor	1146.54	2133.72	1690.17	573.949	691.203	966.616	1200.37	1.10928	0.226577	3.29104e-07	1.04767e-06
PshuTeo1_54670	50S ribosomal protein L33	10757.5	10097.9	10692.4	4818.39	5333.89	4373.5	7678.93	1.10901	0.103275	2.40697e-27	2.322e-26
PshuTeo1_02300	putative ABC transporter ATP-binding protein YheS	7416.82	6551.25	6934.93	3539.05	3334.05	2760.98	5089.51	1.10435	0.118598	4.5173e-21	3.35043e-20
PshuTeo1_53150	Protein YqjC	2399.31	3031.27	2677.49	1473	1278.08	963.429	1970.43	1.10273	0.160937	2.57161e-12	1.23416e-11
PshuTeo1_45360	putative TonB-dependent receptor	86.3183	71.9136	89.4047	43.4311	33.0935	33.9445	59.6843	1.10259	0.25423	4.95154e-06	1.41533e-05
PshuTeo1_19140	Antiseptic resistance protein	1592.91	1481.94	1591.2	677.595	808.465	668.845	1136.83	1.10157	0.114456	2.29016e-22	1.80901e-21
PshuTeo1_36200	Peptidyl-prolyl cis-trans isomerase D	26080.7	21969	25000.9	11745.3	12077.7	9941.94	17802.6	1.10137	0.115409	5.03046e-22	3.92472e-21
PshuTeo1_42370	Septum site-determining protein MinC	1412.71	1118.21	1456.03	674.974	615.041	554.584	971.925	1.09383	0.138131	8.73251e-16	5.25256e-15
PshuTeo1_22720	4-hydroxybenzoate transporter PcaK	387.476	224.603	184.496	77.9151	153.354	122.797	191.773	1.09372	0.290598	5.56789e-05	0.000141767
PshuTeo1_38560	Lipoprotein-releasing system transmembrane protein LolE	1689.74	1305.58	1495.48	703.741	711.044	672.249	1096.31	1.09142	0.12297	2.54524e-19	1.78354e-18
PshuTeo1_07970	Octaprenyl diphosphate synthase	3362.39	2767.42	3243.61	1491.2	1544.23	1329.83	2289.78	1.08959	0.115871	1.93815e-21	1.47584e-20
PshuTeo1_09590	Iron-sulfur cluster assembly scaffold protein IscU	4163.19	4665.92	4396.89	2431.07	2068.46	1643.34	3228.14	1.08853	0.14407	1.54035e-14	8.58241e-14
PshuTeo1_56010	Membrane protein insertase YidC	10425.6	10369.3	11656.2	5897.96	5065.15	4102.78	7919.49	1.08818	0.138385	1.28469e-15	7.67452e-15
PshuTeo1_12360	Argininosuccinate synthase	6392.37	7301.07	7848.52	3769.47	3415.77	2834.79	5260.33	1.08789	0.132516	8.11242e-17	5.125e-16
PshuTeo1_04460	tRNA N6-adenosine threonylcarbamoyltransferase	2744.7	2439.44	2457.64	1255.3	1226.41	1087.87	1868.56	1.08686	0.106351	6.05125e-25	5.42523e-24
PshuTeo1_31560	Acyl-homoserine lactone acylase PvdQ	530.873	5509.38	984.827	680.67	461.601	682.01	1474.89	1.08366	1.00219	0.0430189	0.0698553
PshuTeo1_50300	hypothetical protein	3152.65	2640.88	3257.13	1304.54	1599.02	1322.52	2212.79	1.0835	0.128204	1.06932e-17	7.02749e-17
PshuTeo1_31000	HTH-type transcriptional regulator NorG	342.214	413.014	405.457	177.613	173.278	190.372	283.658	1.08289	0.14407	2.02248e-14	1.11706e-13
PshuTeo1_11270	Transferrin-binding protein 1	555.065	4177.38	1730.9	768.819	378.618	844.741	1409.25	1.08077	0.838051	0.0387833	0.0635374
PshuTeo1_28500	5'-methylthioadenosine/S-adenosylhomocysteine nucleosidase	645.72	531.975	570.807	283.435	280.126	253.738	427.634	1.07995	0.131915	1.00357e-16	6.30515e-16
PshuTeo1_07100	Outer membrane protein assembly factor BamD	1261.23	1427.21	1158.7	667.973	611.636	519.534	941.048	1.07833	0.134215	3.53333e-16	2.1721e-15
PshuTeo1_10420	N-ethylmaleimide reductase	197.965	150.017	174.091	79.0347	88.3679	73.8731	127.225	1.07701	0.192328	7.88477e-09	2.90516e-08
PshuTeo1_47180	putative multidrug resistance protein EmrY	97.0566	100.158	90.0891	52.2035	44.8736	33.5212	69.6503	1.07661	0.240349	2.71088e-06	7.95571e-06
PshuTeo1_55870	ATP synthase epsilon chain	29436.2	35811.4	31705.6	17000.7	15638.3	13005.7	23766.3	1.07192	0.128028	2.10167e-17	1.36239e-16
PshuTeo1_03960	Regulator of RpoS	591.823	826.689	624.617	218.027	368.494	360.801	498.409	1.07092	0.205695	6.8769e-08	2.35033e-07
PshuTeo1_48140	Acetolactate synthase isozyme 3 large subunit	33369.3	26128.9	31410.6	15483.5	14907.4	12476.1	22296	1.06975	0.128849	3.79905e-17	2.43233e-16
PshuTeo1_18930	Bicarbonate transporter BicA	1200.96	1032.81	1074.1	509.914	553.294	501.132	812.036	1.068	0.113483	1.86387e-21	1.42117e-20
PshuTeo1_09880	Peptide chain release factor RF3	2245.62	2249.7	2224.52	1206.84	1107.33	853.947	1647.99	1.06728	0.134596	8.2719e-16	4.98847e-15
PshuTeo1_25420	D-beta-hydroxybutyrate dehydrogenase	64.261	68.0928	71.7466	29.9787	23.8593	39.6131	49.5919	1.06705	0.279193	4.58138e-05	0.000117963
PshuTeo1_56400	hypothetical protein	2556.61	2550.63	2918.03	1036.54	1552.86	1186.04	1966.79	1.06638	0.152248	9.22062e-13	4.54348e-12
PshuTeo1_33540	Transcriptional repressor IclR	264.299	222.365	290.152	127.182	116.646	120.981	190.271	1.06514	0.16689	6.48609e-11	2.7664e-10
PshuTeo1_05350	30S ribosomal protein S5	45767.3	40426.9	45143.4	20144.8	24668.8	17263.8	32235.8	1.06453	0.13745	3.72511e-15	2.15543e-14
PshuTeo1_02950	Metal-PshuTeo1dopaline receptor CntO	138.028	632.415	339.71	160.799	118.92	140.387	255.043	1.06331	0.608639	0.0208527	0.0363301
PshuTeo1_54480	Multidrug resistance protein MdtK	296.764	309.753	314.488	147.556	151.622	135.993	226.029	1.0605	0.143361	5.31798e-14	2.84906e-13
PshuTeo1_47330	hypothetical protein	1737.88	4098.85	2662.39	1038.22	1106.55	1542.79	2031.12	1.06045	0.395406	0.00231086	0.00475066
PshuTeo1_43740	hypothetical protein	990.341	891.991	859.112	442.683	414.131	448.077	674.389	1.06009	0.114	5.3556e-21	3.96703e-20
PshuTeo1_06040	Exodeoxyribonuclease 7 small subunit	555.547	452.179	491.675	265.266	251.849	191.642	368.026	1.05539	0.157841	8.97168e-12	4.10555e-11
PshuTeo1_31390	HTH-type transcriptional regulator GltR	356.545	374.51	388.276	220.752	174.969	130.616	274.278	1.05366	0.182645	3.04338e-09	1.15949e-08
PshuTeo1_56750	hypothetical protein	1562.99	1531.02	1680.77	612.292	943.77	711.966	1173.8	1.05124	0.155972	6.01947e-12	2.81089e-11
PshuTeo1_32520	(S)-ureidoglycine aminohydrolase	294.357	346.848	370.339	198.041	124.599	155.241	248.237	1.04965	0.187496	8.07919e-09	2.97295e-08
PshuTeo1_55940	ATP synthase subunit a	6891.48	4893.1	5666.92	2366.5	3334.12	2605.9	4293	1.04708	0.161365	3.27551e-11	1.43564e-10
PshuTeo1_05180	50S ribosomal protein L3	67667.9	62546.4	64237.5	35912.6	32312.6	24856.7	47922.3	1.04598	0.137122	9.23719e-15	5.21796e-14
PshuTeo1_32700	Multidrug export protein EmrA	244.938	280.988	293.331	135.73	132.605	121.678	201.545	1.04471	0.156698	1.01466e-11	4.59532e-11
PshuTeo1_05380	Protein translocase subunit SecY	68676	65460	69790.4	29435.7	38192	30404.9	50326.5	1.04428	0.119342	8.61186e-19	5.93273e-18
PshuTeo1_04260	hypothetical protein	271.555	226.621	290.152	103.563	146.691	124.193	193.796	1.04323	0.181855	3.69376e-09	1.39702e-08
PshuTeo1_32710	Multiple antibiotic resistance protein MarR	19.6929	23.4069	29.5427	11.8098	11.4878	7.49438	17.2391	1.04095	0.445566	0.00641065	0.0122282
PshuTeo1_43610	hypothetical protein	2057.49	1713.18	1845.68	820.731	969.577	921.394	1388.01	1.03839	0.117506	3.97907e-19	2.77127e-18
PshuTeo1_43330	tRNA-cytidine(32) 2-sulfurtransferase	919.347	867.119	891.557	503.278	426.817	356.518	660.773	1.03794	0.139331	3.72163e-14	2.0108e-13
PshuTeo1_43620	hypothetical protein	74.6257	55.3254	69.6364	32.704	23.8593	36.4013	48.7587	1.0361	0.284621	9.85573e-05	0.000244085
PshuTeo1_05200	50S ribosomal protein L23	6754.66	6281.56	7317.1	3125.96	3985.39	2709.75	5029.07	1.03483	0.145831	6.02896e-13	3.02789e-12
PshuTeo1_05410	30S ribosomal protein S11	6092.5	8312.15	8249.85	4649.3	3516.91	2634.09	5575.8	1.03473	0.193566	3.43679e-08	1.2071e-07
PshuTeo1_45760	Uracil-DNA glycosylase	585.534	529.46	629.779	300.632	283.11	258.658	431.196	1.03346	0.131395	1.47336e-15	8.77411e-15
PshuTeo1_54590	Gamma-glutamylputrescine oxidoreductase	985.701	1003.69	1165.25	556.52	534.857	430.751	779.461	1.03269	0.135344	9.40594e-15	5.30804e-14
PshuTeo1_11760	hypothetical protein	23.0089	32.9655	28.7021	16.0008	8.38001	12.6302	20.2812	1.03193	0.418996	0.00449587	0.00880519
PshuTeo1_02680	Aliphatic sulfonates import ATP-binding protein SsuB	87.0633	82.9881	85.4628	42.6969	44.184	33.1894	62.5974	1.02887	0.241062	7.6076e-06	2.12663e-05
PshuTeo1_05190	50S ribosomal protein L4	44684.2	41058.9	43661	23172.6	22945.6	16653.6	32029.3	1.02849	0.13627	2.05073e-14	1.13047e-13
PshuTeo1_32830	hypothetical protein	97.9701	101.086	84.8395	25.938	57.9376	48.6833	69.4091	1.02665	0.28119	9.59681e-05	0.000238293
PshuTeo1_12270	Ornithine carbamoyltransferase 1, anabolic	509.942	514.952	569.752	287.977	262.453	221.619	394.449	1.026	0.139002	6.34775e-14	3.38488e-13
PshuTeo1_02620	Porin D	5083.81	5476.61	6395.22	3015.01	2908.59	2311.61	4198.47	1.02542	0.135851	1.80969e-14	1.00341e-13
PshuTeo1_46700	Stringent starvation protein B	1816.93	1890.64	1891.79	860.297	952.606	926.091	1389.73	1.02341	0.0953388	2.80847e-27	2.69566e-26
PshuTeo1_18950	hypothetical protein	33.0116	42.1676	38.7268	23.3261	14.578	13.8073	27.6029	1.02126	0.362216	0.00165391	0.00348542
PshuTeo1_53010	tRNA 5-methylaminomethyl-2-thiouridine biosynthesis bifunctional protein MnmC	5241.96	4776.51	5164.48	2653.81	2364.95	2421.23	3770.49	1.02096	0.0952395	3.40981e-27	3.25642e-26
PshuTeo1_07640	High-affinity gluconate transporter	57.9747	60.6501	54.7529	31.0013	29.5122	19.937	42.3047	1.01968	0.291654	0.000178728	0.000427795
PshuTeo1_05260	50S ribosomal protein L29	2296.81	1910.85	2285.34	728.573	1488.12	891.831	1600.25	1.01938	0.217029	1.02114e-06	3.11689e-06
PshuTeo1_05090	50S ribosomal protein L10	16493.3	15545.4	19820	7680.9	10040.4	7554.33	12855.7	1.01801	0.143576	5.33697e-13	2.68778e-12
PshuTeo1_07300	Prophage integrase IntA	1762.15	1793.23	1873.95	952.819	911.167	795.939	1348.21	1.01773	0.106949	7.42533e-22	5.75387e-21
PshuTeo1_55010	Chorismate pyruvate-lyase	95.3551	71.2846	70.6915	41.7884	44.184	24.6244	57.988	1.01749	0.281683	0.000115937	0.000284782
PshuTeo1_52380	Glutamine synthetase	4544.61	4723.28	5438.65	2773.48	2367.01	2057.79	3650.8	1.01506	0.133106	1.02098e-14	5.73334e-14
PshuTeo1_17350	HTH-type transcriptional regulator CueR	69.4434	74.4765	79.1323	39.0631	33.5798	33.1894	54.8141	1.01445	0.253042	2.35819e-05	6.26983e-05
PshuTeo1_01650	Citrate transporter	58.0432	42.5984	63.9956	18.161	27.4411	31.3723	40.2686	1.0143	0.319974	0.000552386	0.00125136
PshuTeo1_48110	hypothetical protein	3566.49	3291.86	3481.82	1703.33	1838.05	1541.7	2570.54	1.01426	0.102904	2.63311e-23	2.20172e-22
PshuTeo1_06030	Farnesyl diphosphate synthase	3449.37	2793.93	3128.36	1755.11	1518.16	1316.87	2326.97	1.01141	0.134543	2.08036e-14	1.1457e-13
PshuTeo1_50750	hypothetical protein	1857.08	2318.97	1945.24	1090.48	1024.58	888.78	1520.86	1.01076	0.128602	1.47652e-15	8.77464e-15
PshuTeo1_40850	hypothetical protein	4244.34	3873.84	3926.01	2198.44	1987.39	1742.98	2995.5	1.01034	0.113203	1.81367e-19	1.27875e-18
PshuTeo1_42920	L-lactate transporter	2981.01	2515.48	2506.99	1279.19	1339.94	1327.97	1991.76	1.00951	0.107455	2.34019e-21	1.76784e-20
PshuTeo1_52200	K(+)/H(+) antiporter NhaP2	1784.65	1762.59	1704.81	894.034	912.328	785.951	1307.39	1.0081	0.10264	3.79849e-23	3.13033e-22
PshuTeo1_15610	Adaptive-response sensory-kinase SasA	420.662	395.798	359.235	219.805	180.914	174.807	291.87	1.00773	0.148903	5.3654e-12	2.51368e-11
PshuTeo1_01680	hypothetical protein	22.8023	35.1103	25.3223	15.4436	9.72047	11.7769	20.0293	1.00698	0.419538	0.00569422	0.0109531
PshuTeo1_54820	hypothetical protein	482.789	421.904	439.562	218.684	220.318	223.967	334.537	1.00518	0.129184	2.93845e-15	1.7124e-14
PshuTeo1_55080	Protein-glutamate methylesterase/protein-glutamine glutaminase	4606.06	4352.62	4726.83	2247.49	2356.77	2186.22	3412.67	1.00371	0.0884962	3.37884e-30	3.58672e-29
PshuTeo1_34010	GABA permease	452.931	398.327	426.925	217.798	212.575	201.06	318.27	1.00048	0.131401	1.10309e-14	6.18838e-14
PshuTeo1_05080	50S ribosomal protein L1	30190.2	31613.1	35236	16380.2	17050.6	14636.5	24184.4	0.999859	0.105227	5.88933e-22	4.57605e-21
PshuTeo1_38930	Erythronate-4-phosphate dehydrogenase	3326.2	3222.92	3045.67	1727.34	1637.99	1392.66	2392.13	0.999631	0.111345	1.1555e-19	8.18744e-19
PshuTeo1_36870	Aerotaxis receptor	1661.51	1482.65	1526.75	832.215	737.179	751.69	1165.33	0.998663	0.106247	2.28444e-21	1.728e-20
PshuTeo1_46380	Multidrug transporter MdfA	834.716	827.492	780.533	374.937	439.016	400.978	609.612	0.995386	0.115094	2.17103e-18	1.46731e-17
PshuTeo1_03260	hypothetical protein	1302.92	1230.83	1445.74	681.017	699.73	596.92	992.858	0.995022	0.117104	8.15819e-18	5.39253e-17
PshuTeo1_02720	Acyl-coenzyme A thioesterase PaaI	624.847	811.321	754.007	414.453	355.692	312.149	545.411	0.995	0.151476	2.03057e-11	9.02458e-11
PshuTeo1_29070	HTH-type transcriptional regulator DmlR	819.846	780.939	888.391	429.694	440.072	366.154	620.85	0.994332	0.12297	2.60311e-16	1.60371e-15
PshuTeo1_08010	Glutamate 5-kinase	8885.46	8174.42	8140.68	4034.96	4386.22	4169.3	6298.51	0.993799	0.0890092	2.5031e-29	2.59192e-28
PshuTeo1_26620	FMN-dependent NADH-azoreductase 1	85.1725	79.9672	77.2462	43.6988	42.5075	30.0417	59.7723	0.993494	0.250523	2.94802e-05	7.75501e-05
PshuTeo1_06080	Sensor protein PfeS	347.749	643.624	459.504	178.844	230.724	295.758	359.367	0.993341	0.233096	7.91852e-06	2.20922e-05
PshuTeo1_25370	hypothetical protein	215.042	202.712	204.386	93.0222	100.377	115.072	155.102	0.992845	0.167865	1.32778e-09	5.2045e-09
PshuTeo1_02730	Protein YhgF	3356.08	3609.23	4130.08	2050.21	1902.39	1573.04	2770.17	0.989401	0.13149	2.21496e-14	1.21514e-13
PshuTeo1_02800	33 kDa chaperonin	5857.08	5432.53	5952.86	2858.88	2780.06	3005.25	4314.44	0.989163	0.0893246	7.05601e-29	7.20874e-28
PshuTeo1_56090	hypothetical protein	4082.59	4664.01	3932.41	2321.55	2163.83	1852.36	3169.46	0.986864	0.121096	1.51739e-16	9.46047e-16
PshuTeo1_48120	Ketol-acid reductoisomerase (NADP(+))	10329.4	8745.67	10462.3	4478.63	5697.96	4582.28	7382.72	0.985945	0.128151	5.98614e-15	3.42553e-14
PshuTeo1_48340	3-methyl-2-oxobutanoate hydroxymethyltransferase	4830.98	3604.66	4223.55	2361.05	2072.23	1887.51	3163.33	0.985513	0.136655	2.40295e-13	1.23744e-12
PshuTeo1_02190	Argininosuccinate lyase	5587.33	5602.58	6858.6	3290.91	3060.01	2681.09	4513.42	0.984337	0.125049	1.47555e-15	8.77464e-15
PshuTeo1_01670	hypothetical protein	605.233	594.644	564.235	317.194	286.055	280.306	441.278	0.983506	0.120202	1.19068e-16	7.46426e-16
PshuTeo1_43600	hypothetical protein	231.132	198.959	219.46	88.1191	121.948	112.416	162.006	0.981836	0.178921	1.68455e-08	6.06205e-08
PshuTeo1_05070	50S ribosomal protein L11	18091.6	18581.9	20821.3	10011.1	10249.8	8645.3	14400.1	0.981526	0.107942	4.14411e-20	2.99203e-19
PshuTeo1_51800	hypothetical protein	101.895	150.525	147.167	72.368	67.4038	55.3466	99.1176	0.981226	0.225598	5.39715e-06	1.53425e-05
PshuTeo1_56410	hypothetical protein	88.0998	117.034	119.226	47.2391	68.927	40.6838	80.2017	0.981219	0.253006	4.26177e-05	0.000110481
PshuTeo1_41360	hypothetical protein	1881.74	1987.21	1991.29	1130.83	1022.2	781.977	1465.87	0.980415	0.140896	1.48492e-12	7.23581e-12
PshuTeo1_40130	2-methoxy-6-polyprenyl-1,4-benzoquinol methylase, mitochondrial	6198.08	5341.03	6161.76	2947.9	3125.57	2841.44	4435.96	0.980108	0.101317	1.66424e-22	1.32744e-21
PshuTeo1_07840	Energy-dependent translational throttle protein EttA	17506	16725.7	19710.9	10128	9419.46	7535.83	13504.3	0.978921	0.130611	2.83826e-14	1.54965e-13
PshuTeo1_05170	30S ribosomal protein S10	41825.6	39520.4	36627.7	23738.6	19752.9	15687.9	29525.5	0.975638	0.147397	1.53724e-11	6.88561e-11
PshuTeo1_08000	GTPase Obg	18721.1	17558.3	16848.2	9495.55	8872.18	8506.37	13333.6	0.975137	0.0919091	1.09715e-26	1.03226e-25
PshuTeo1_55190	N5-carboxyaminoimidazole ribonucleotide synthase	3611.71	3835.2	3996.85	1996.54	2049.9	1742.68	2872.15	0.972614	0.103598	2.63807e-21	1.98237e-20
PshuTeo1_36880	hypothetical protein	296.43	379.83	323.915	162.612	153.76	186.289	250.473	0.971972	0.158734	3.76628e-10	1.52765e-09
PshuTeo1_15700	hypothetical protein	6422.45	5756.26	5699.25	2889.83	2966.95	3209.91	4490.78	0.971682	0.0974204	8.59441e-24	7.38086e-23
PshuTeo1_43680	hypothetical protein	366.91	304.29	285.931	148.985	171.434	160.594	239.691	0.969922	0.158167	3.68445e-10	1.49552e-09
PshuTeo1_42360	Lipid A biosynthesis lauroyltransferase	1107.98	875.631	1009.73	544.158	502.814	464.651	750.828	0.96972	0.129381	2.88021e-14	1.56955e-13
PshuTeo1_34940	Oxygen-insensitive NAD(P)H nitroreductase	562.595	727.19	655.043	327.828	346.104	306.742	487.584	0.968268	0.137418	7.89542e-13	3.91413e-12
PshuTeo1_11000	DNA polymerase III subunit chi	630.641	878.565	764.469	460.15	420.674	248.602	567.183	0.968231	0.212645	2.16044e-06	6.41282e-06
PshuTeo1_34510	50S ribosomal protein L35	37417.5	34236.8	33260.9	17870	18476	17097.9	26393.2	0.966227	0.0898621	2.66566e-27	2.56722e-26
PshuTeo1_33160	hypothetical protein	146.142	141.505	146.658	78.1262	71.578	67.4494	108.577	0.965561	0.187293	1.08204e-07	3.62224e-07
PshuTeo1_09570	HTH-type transcriptional regulator IscR	1554.7	1635.29	1575.26	842.128	796.195	787.98	1198.59	0.965342	0.0944358	6.89161e-25	6.15931e-24
PshuTeo1_46060	putative efflux pump periplasmic linker TtgA	282.396	323.173	356.059	160.169	189.763	131.748	240.551	0.964709	0.172871	1.04014e-08	3.80052e-08
PshuTeo1_49870	hypothetical protein	167.908	145.761	141.383	94.4782	72.4617	58.8844	113.479	0.963835	0.212394	2.41205e-06	7.13371e-06
PshuTeo1_24890	hypothetical protein	311.977	373.446	370.339	170.788	171.434	192.713	265.116	0.96308	0.147053	2.44684e-11	1.08157e-10
PshuTeo1_42410	putative M18 family aminopeptidase 2	635.465	716.998	796.376	392.301	369.976	325.765	539.48	0.962784	0.135393	5.03121e-13	2.53603e-12
PshuTeo1_10630	hypothetical protein	645.72	668.16	794.488	367.012	364.076	339.388	529.807	0.961974	0.128541	3.15733e-14	1.71402e-13
PshuTeo1_08960	Nicotinate-nucleotide pyrophosphorylase [carboxylating]	3178.85	2857.77	3149.46	1788.73	1588.86	1290.1	2308.96	0.960143	0.132503	1.86637e-13	9.68985e-13
PshuTeo1_17010	hypothetical protein	372.092	381.958	328.135	186.231	200.595	160.594	271.601	0.959906	0.14823	4.14706e-11	1.79969e-10
PshuTeo1_44600	hypothetical protein	63.7432	78.7172	93.0801	43.3816	40.6244	31.6905	58.5395	0.959312	0.263598	0.000110671	0.000272904
PshuTeo1_05440	50S ribosomal protein L17	6525.84	8813.04	8558.02	4526.1	4131.78	3488.04	6007.14	0.958938	0.145324	1.94532e-11	8.65245e-11
PshuTeo1_13880	4-hydroxy-tetrahydrodipicolinate synthase	6842.76	5983.65	6833.86	3651.04	3535.6	2832.87	4946.63	0.958308	0.124078	4.98183e-15	2.86518e-14
PshuTeo1_46810	hypothetical protein	1289.33	1157.96	1106.97	643.936	583.706	587.671	894.927	0.957763	0.112497	7.39066e-18	4.89653e-17
PshuTeo1_09500	Sec translocon accessory complex subunit YajC	1414.95	1666.09	1657.66	856.735	897.539	654.074	1191.18	0.957449	0.142415	7.69361e-12	3.54913e-11
PshuTeo1_54010	Iron-utilization periplasmic protein	4456.68	5750.27	5711.03	2562.68	2695.96	2865.35	4007	0.956718	0.12395	5.13747e-15	2.95172e-14
PshuTeo1_29330	L-serine dehydratase TdcG	1172.93	908.616	995.87	586.878	451.239	527.693	773.871	0.956632	0.144151	1.40802e-11	6.3217e-11
PshuTeo1_24390	3-hydroxy-3-methylglutaryl-coenzyme A reductase	274.019	334.195	317.788	166.549	128.966	174.899	232.736	0.955123	0.167344	4.84663e-09	1.81146e-08
PshuTeo1_57610	hypothetical protein	2634.59	3090.73	2852.07	1533.08	1501.72	1358.06	2161.71	0.954792	0.106136	1.02507e-19	7.2723e-19
PshuTeo1_43510	hypothetical protein	5095.28	4954.81	4361.77	2698.99	2549.41	2151.96	3635.37	0.953495	0.119276	8.52314e-16	5.13456e-15
PshuTeo1_57560	hypothetical protein	379.063	342.27	355.053	185.021	208.28	153.309	270.5	0.952372	0.152847	2.0597e-10	8.48696e-10
PshuTeo1_08330	Ribosome-binding ATPase YchF	6892.51	6442.22	6385.45	3365.79	3652.25	3124.08	4977.05	0.950488	0.0977498	1.07629e-22	8.65728e-22
PshuTeo1_06770	HTH-type transcriptional regulator MetR	168.944	173.424	169.871	92.6613	85.7169	81.3675	128.664	0.949805	0.174533	2.31074e-08	8.2376e-08
PshuTeo1_55020	4-hydroxybenzoate octaprenyltransferase	2112.32	1887.45	1744.07	1044.71	1007.39	901.467	1449.57	0.946726	0.116111	1.58103e-16	9.82509e-16
PshuTeo1_52990	Adenosylmethionine-8-amino-7-oxononanoate aminotransferase	2521.33	2230.17	2622.79	1469.65	1254.91	1054.32	1858.86	0.946652	0.137953	3.00769e-12	1.4374e-11
PshuTeo1_05270	30S ribosomal protein S17	5280.81	4231.33	5005.38	1777.83	3365.93	2203.35	3644.1	0.946169	0.199742	9.32999e-07	2.86471e-06
PshuTeo1_38770	ABC transporter ATP-binding protein uup	9089.62	8223.21	8845.44	4828.19	4842.84	3793.03	6603.72	0.94531	0.120131	1.64467e-15	9.73338e-15
PshuTeo1_52310	putative protein YibN	145.981	170.152	165.754	97.1588	84.1871	62.7461	120.997	0.944665	0.204903	1.69345e-06	5.06351e-06
PshuTeo1_17930	hypothetical protein	1422.34	1346.98	1510.24	898.841	744.762	541.627	1077.47	0.944254	0.168873	9.80019e-09	3.59005e-08
PshuTeo1_57260	hypothetical protein	1047.49	1030.56	1264.31	505.229	743.616	453.682	840.814	0.941815	0.181302	9.03807e-08	3.06147e-07
PshuTeo1_38550	Lipoprotein-releasing system ATP-binding protein LolD	557.62	496.865	486.4	274.35	295.149	221.619	388.667	0.939622	0.144847	3.96425e-11	1.7256e-10
PshuTeo1_24850	hypothetical protein	248.752	238.325	241.617	106.288	136.087	131.687	183.793	0.939501	0.161922	2.88554e-09	1.1023e-08
PshuTeo1_56420	hypothetical protein	1352.3	1698.43	1317.78	855.592	786.614	601.388	1102.02	0.937921	0.157939	1.25966e-09	4.94767e-09
PshuTeo1_57090	hypothetical protein	855.086	713.91	679.482	324.315	486.024	341.529	566.724	0.936606	0.172532	2.51376e-08	8.91682e-08
PshuTeo1_53450	Ribosomal RNA large subunit methyltransferase J	1052.02	1087.36	1044.55	623.193	544.346	477.499	804.826	0.936293	0.123714	1.6191e-14	9.00356e-14
PshuTeo1_08050	hypothetical protein	505.123	473.37	498.397	288.615	235.652	238.385	373.257	0.935628	0.133925	1.28213e-12	6.2583e-12
PshuTeo1_34810	Serine/threonine transporter SstT	817.539	770.781	744.571	442.25	409.634	355.97	590.124	0.933427	0.123374	1.78727e-14	9.91944e-14
PshuTeo1_05210	50S ribosomal protein L2	18582.8	15324.1	20824.4	6394.54	12934.4	7283.46	13557.3	0.93042	0.352434	0.00348815	0.00695802
PshuTeo1_13530	Proline--tRNA ligase	9139.75	9522.49	10099.8	5568.66	5167.87	4215.89	7285.75	0.930296	0.121489	8.6339e-15	4.88684e-14
PshuTeo1_10960	DNA-binding protein HRm	2911.44	3126.95	3913.35	1475.31	1883.12	1813.64	2520.64	0.925517	0.144442	6.70045e-11	2.85569e-10
PshuTeo1_25330	hypothetical protein	4.14587	9.57555	26.3774	4.54222	6.18576	4.2825	9.18489	0.92537	0.7014	0.0542202	0.0860383
PshuTeo1_10350	Arginine exporter protein ArgO	49.1219	28.3541	43.4845	17.6919	24.4557	16.4608	29.9282	0.923014	0.358142	0.00408869	0.00806858
PshuTeo1_33140	Aromatic-amino-acid aminotransferase	4673.15	5349.43	5553.24	2743.15	2881.42	2533.6	3955.66	0.922402	0.107016	3.11566e-18	2.09336e-17
PshuTeo1_00680	Anaerobic nitric oxide reductase transcription regulator NorR	698.461	638.471	662.163	373.45	337.703	336.204	507.742	0.919278	0.11648	1.38437e-15	8.25275e-15
PshuTeo1_41890	30S ribosomal protein S1	199539	194019	236160	120954	112272	96849.4	159966	0.918356	0.122373	2.85356e-14	1.55651e-13
PshuTeo1_36970	2-iminobutanoate/2-iminopropanoate deaminase	70.1221	69.9468	68.8886	40.1263	34.2388	31.9089	52.5386	0.917051	0.254111	0.000133239	0.000325323
PshuTeo1_27720	putative protein	48.714	61.7091	71.7466	26.3449	29.1614	36.4013	45.6795	0.916498	0.289577	0.000658626	0.00147796
PshuTeo1_45170	50S ribosomal protein L19	20224.9	21853.4	21636.7	11790.8	11824.7	9817.83	16191.4	0.916178	0.10588	1.62829e-18	1.10573e-17
PshuTeo1_55900	ATP synthase subunit alpha	164352	147129	169862	84147.6	87482.9	81399	122396	0.915525	0.0934255	2.87504e-23	2.38307e-22
PshuTeo1_09780	PKHD-type hydroxylase	3194.48	5234.86	4047.74	2080.56	1934.92	2478.74	3161.88	0.915041	0.173623	6.19224e-08	2.12141e-07
PshuTeo1_37000	hypothetical protein	2065.68	1771.48	1722.97	1057.43	1030.37	827.593	1412.59	0.914973	0.13138	1.53914e-12	7.49362e-12
PshuTeo1_43100	Phosphoribosylformylglycinamidine cyclo-ligase	4733	4762.47	4646.35	2716.65	2650.29	2070.97	3596.62	0.914266	0.121071	2.19137e-14	1.20452e-13
PshuTeo1_07280	Fimbrial protein	604.635	756.749	651.619	381.606	347.668	327.869	511.691	0.911735	0.133028	3.25862e-12	1.55213e-11
PshuTeo1_00980	Tryptophan synthase alpha chain	1436.54	1486.34	1628.01	726.756	879.261	793.333	1158.37	0.911316	0.114815	9.62025e-16	5.77114e-15
PshuTeo1_22260	putative periplasmic iron-binding protein	131.631	596.876	188.862	129.908	98.9721	139.181	214.238	0.911199	0.650403	0.048965	0.0787051
PshuTeo1_44240	Enolase	21516.3	21216.6	24426.3	12279.9	11991.3	11258.3	17114.8	0.909696	0.096665	2.22809e-21	1.68761e-20
PshuTeo1_56740	Twitching mobility protein	1812.5	1739.79	1939.39	859.239	1153.88	877.505	1397.05	0.908698	0.135348	8.83725e-12	4.04728e-11
PshuTeo1_43660	hypothetical protein	577.313	471.33	513.832	259.815	288.079	276.221	397.765	0.907182	0.132972	4.19927e-12	1.98363e-11
PshuTeo1_46470	Protein translocase subunit SecA	30871.9	29453.6	32740.7	16472.3	17329.2	15569.9	23739.6	0.907087	0.0908135	7.97841e-24	6.8933e-23
PshuTeo1_47260	Glyoxylate/hydroxypyruvate reductase B	2488.04	2277.96	2395.88	1140.52	1523.06	1115.44	1823.48	0.904974	0.136493	1.57412e-11	7.03978e-11
PshuTeo1_25830	putative RNA polymerase sigma factor FecI	159.616	376.638	285.931	129.908	110.46	178.794	206.891	0.904221	0.277585	0.000485415	0.00110446
PshuTeo1_13740	Cell division coordinator CpoB	12292.5	12791.9	12434.3	6962.32	6694.75	6301.7	9579.58	0.904106	0.0842725	3.57802e-27	3.41136e-26
PshuTeo1_15960	Aspartate kinase	41448.8	35853.8	36848.3	19967	20231.8	20504.7	29142.4	0.903934	0.0919747	4.2547e-23	3.49117e-22
PshuTeo1_15950	Alanine--tRNA ligase	40159.8	33672.4	38407.7	20860.8	20263.7	18255	28603.2	0.903354	0.106175	5.32736e-18	3.54599e-17
PshuTeo1_23910	Purine ribonucleoside efflux pump NepI	112.34	93.8684	98.8138	49.6684	49.4696	59.8262	77.3311	0.901746	0.220746	1.98568e-05	5.32654e-05
PshuTeo1_51910	Pyrroline-5-carboxylate reductase	3686.72	3738.72	4075.84	2132.12	2052.79	1941.04	2937.87	0.900581	0.0939701	4.48497e-22	3.51354e-21
PshuTeo1_44830	Lysine--tRNA ligase	6072.24	6204.56	7820.91	3896.19	3610	3141.8	5124.28	0.900071	0.133261	6.66636e-12	3.10029e-11
PshuTeo1_20510	50S ribosomal protein L16 3-hydroxylase	1018.23	949.945	1060.89	550.396	566.392	492.532	773.064	0.899571	0.11189	4.34047e-16	2.64834e-15
PshuTeo1_57270	hypothetical protein	4122.09	3842.17	4205.59	1893.85	2637.28	1916.45	3102.9	0.898085	0.140975	8.8529e-11	3.73957e-10
PshuTeo1_10690	Zinc transporter ZupT	361.727	3948.32	813.48	362.469	223.571	778.345	1081.32	0.897278	0.995638	0.0670625	0.1045
PshuTeo1_46330	hypothetical protein	3916.81	4790.97	3899.64	1953.16	2446.91	2303.99	3218.58	0.89635	0.129027	1.77801e-12	8.61255e-12
PshuTeo1_43220	Sensor protein PfeS	2505.78	5440.37	3746.16	1153.43	1522.5	2728.08	2849.39	0.89573	0.48386	0.0241246	0.0415238
PshuTeo1_19670	hypothetical protein	382.457	431.964	391.441	218.935	214.734	207.701	307.872	0.894345	0.131378	4.74559e-12	2.23246e-11
PshuTeo1_13560	Protein SlyX	1287.29	1019.26	1147.95	657.714	626.529	554.584	882.222	0.893956	0.128433	1.62336e-12	7.88352e-12
PshuTeo1_04870	N-acetyl-gamma-glutamyl-phosphate reductase	10107.3	9545.56	9669.89	5174.74	5602.62	4968.86	7511.49	0.889692	0.0894501	1.2733e-23	1.08373e-22
PshuTeo1_13520	hypothetical protein	3194.28	3297.26	3452.5	1702.35	1947.35	1686.31	2546.68	0.888389	0.100542	4.75169e-19	3.30132e-18
PshuTeo1_43040	Corrinoid adenosyltransferase	1192.76	1011.82	997.18	574.736	566.424	575.963	819.814	0.886934	0.115427	7.43742e-15	4.21798e-14
PshuTeo1_20820	hypothetical protein	91.2092	106.395	89.6832	46.3307	53.9044	50.3194	72.9736	0.886048	0.223843	3.50868e-05	9.18334e-05
PshuTeo1_57630	hypothetical protein	4242.11	4093.1	4274.38	2345.05	2200.39	2250.24	3234.21	0.885693	0.0840479	2.85922e-26	2.66379e-25
PshuTeo1_41880	Integration host factor subunit beta	3599.65	4143.02	3667.52	1891.38	2082.83	2163.73	2924.69	0.885494	0.105036	1.72089e-17	1.12064e-16
PshuTeo1_53640	Phosphomethylpyrimidine synthase	6519.37	6887.66	8331.19	4327.38	3839.4	3481.07	5564.34	0.884965	0.129491	3.9817e-12	1.88553e-11
PshuTeo1_48560	Ribosomal RNA large subunit methyltransferase E	2032.51	2016.18	1922.39	1013.82	1108.13	1095.25	1531.38	0.884459	0.094011	2.45504e-21	1.84726e-20
PshuTeo1_43560	hypothetical protein	627.22	564.872	601.036	306.944	320.831	336.572	459.579	0.883445	0.118122	3.59086e-14	1.94199e-13
PshuTeo1_45240	Inner membrane metabolite transport protein YhjE	2072.65	1934.8	1953.91	1242.52	936.847	1021	1526.95	0.882837	0.125348	9.06307e-13	4.47357e-12
PshuTeo1_41570	2-dehydro-3-deoxyphosphooctonate aldolase	1223.03	1182.05	1231.3	774.903	604.437	570.643	931.06	0.881989	0.133805	2.11405e-11	9.38829e-11
PshuTeo1_14630	Gamma-glutamylputrescine oxidoreductase	168.065	134.176	150.646	87.2194	80.7944	71.6136	115.419	0.881042	0.19193	2.12324e-06	6.31554e-06
PshuTeo1_45710	hypothetical protein	370.453	431.05	412.465	214.25	227.234	209.811	310.877	0.880899	0.133865	2.28081e-11	1.01131e-10
PshuTeo1_06880	30S ribosomal protein S20	7702	6967.81	6371.73	4153.41	3749.45	3437.78	5397.03	0.880042	0.115266	1.13201e-14	6.33813e-14
PshuTeo1_46850	Bifunctional enzyme CysN/CysC	25244.9	23276.8	25831.5	13378.2	14276.2	12229.2	19039.5	0.879938	0.0983911	7.06136e-20	5.04723e-19
PshuTeo1_54910	Tol-Pal system protein TolQ	147.368	367.902	238.624	110.17	121.233	159.264	190.76	0.879656	0.280296	0.000758398	0.00168202
PshuTeo1_53960	ATP phosphoribosyltransferase regulatory subunit	5885.93	5420.69	5499.25	3064.39	3239.78	2774.11	4314.02	0.879534	0.0984672	2.08023e-19	1.46308e-18
PshuTeo1_31660	Exodeoxyribonuclease III	2665.8	2541.78	2616.64	1538.91	1367.05	1320.08	2008.38	0.879349	0.0996796	5.55542e-19	3.84104e-18
PshuTeo1_41270	putative 3-phenylpropionic acid transporter	473.77	436.773	468.248	267.482	270.738	198.418	352.572	0.879192	0.149204	1.88906e-09	7.31913e-09
PshuTeo1_25440	hypothetical protein	7.25528	12.7674	8.44077	4.54222	3.53472	3.21188	6.62538	0.879104	0.667267	0.0615252	0.096743
PshuTeo1_56270	hypothetical protein	526.339	496.156	481.744	271.704	269.332	269.51	385.797	0.878908	0.120808	1.68749e-13	8.78511e-13
PshuTeo1_12470	Cold shock protein CapB	46453.5	44572	35591.6	25775.3	21773.9	20563.5	32455	0.878582	0.134277	2.97369e-11	1.30737e-10
PshuTeo1_22500	Sensor kinase CckA	556.029	673.996	630.851	362.449	334.758	303.895	476.996	0.878199	0.132135	1.42854e-11	6.40879e-11
PshuTeo1_56390	hypothetical protein	1423.72	1540.02	1544.43	661.635	983.107	777.931	1155.14	0.876191	0.147694	1.44517e-09	5.64526e-09
PshuTeo1_48130	Acetolactate synthase isozyme 3 small subunit	6793.01	6149.63	6854.96	3614.7	3897.03	3170.12	5079.91	0.875649	0.10961	5.18168e-16	3.15823e-15
PshuTeo1_17020	Ribosomal RNA large subunit methyltransferase I	1121.46	1007.56	980.185	601.39	553.183	525.677	798.242	0.875511	0.113864	7.32106e-15	4.16026e-14
PshuTeo1_04970	Bifunctional ligase/repressor BirA	1276.93	1172.47	1269.28	684.059	753.778	566.361	953.813	0.875453	0.128113	4.09322e-12	1.93513e-11
PshuTeo1_10680	Superoxide dismutase [Mn/Fe]	121.415	1727.96	302.019	125.156	52.9726	292.747	437.044	0.874719	1.11032	0.0625466	0.0981599
PshuTeo1_48440	30S ribosomal protein S15	79273.2	73623.2	69082.5	40830.9	39453.6	40183.8	57074.5	0.874618	0.0888363	3.51562e-23	2.9056e-22
PshuTeo1_54830	Gamma-glutamyl-gamma-aminobutyrate hydrolase PuuD	238.388	203.214	185.697	109.013	121.948	104.921	160.53	0.871951	0.174257	2.73501e-07	8.7603e-07
PshuTeo1_52340	tRNA (cytidine(34)-2'-O)-methyltransferase	456.046	423.452	391.441	236.196	224.455	226.973	326.427	0.870773	0.131151	1.5503e-11	6.93867e-11
PshuTeo1_37110	hypothetical protein	1394.05	1767.22	1375.85	772.178	811.218	873.63	1165.69	0.870328	0.130204	1.13946e-11	5.14832e-11
PshuTeo1_48230	Hemin-binding periplasmic protein HmuT	1766.14	3840.86	2649.35	1485.31	1253.06	1643.41	2106.35	0.868866	0.22371	4.83332e-05	0.000124226
PshuTeo1_51560	L-cystine uptake protein TcyP	902.352	876.744	858.384	476.128	468.988	491.721	679.053	0.867441	0.102864	1.67015e-17	1.09009e-16
PshuTeo1_43670	hypothetical protein	136.814	107.459	104.455	66.3165	57.4392	62.0963	89.0965	0.86737	0.214479	2.51134e-05	6.66462e-05
PshuTeo1_30820	HTH-type transcriptional regulator DmlR	151.324	155.337	177.256	70.8587	75.1127	113.486	123.896	0.866437	0.213363	2.28738e-05	6.08724e-05
PshuTeo1_37020	Ferric enterobactin receptor	364.871	1073.91	616.91	297.118	251.629	423.105	504.591	0.866224	0.479295	0.0277578	0.0470121
PshuTeo1_51600	Dihydroxy-acid dehydratase	18387.9	15190.9	18588.1	10103.1	9947.41	8361.96	13429.9	0.863513	0.121869	6.99613e-13	3.47434e-12
PshuTeo1_05230	50S ribosomal protein L22	16651	17328.2	17732.2	9900.38	11077.8	7060.25	13291.7	0.863125	0.153542	9.73909e-09	3.56996e-08
PshuTeo1_11250	Inner membrane protein YbaN	189.705	385.674	261.983	161.986	167.943	112.053	213.224	0.861327	0.249151	0.000252584	0.000592892
PshuTeo1_40890	Glutamate-pyruvate aminotransferase AlaA	2572.7	2719.61	2662.48	1647.82	1433.61	1256.95	2048.86	0.861178	0.118849	2.16537e-13	1.12015e-12
PshuTeo1_11960	hypothetical protein	76.8194	86.5855	94.0142	51.0626	42.5076	43.1099	65.6832	0.860637	0.233978	0.000110955	0.000273367
PshuTeo1_45110	Threonine synthase	8568.69	9605.23	10783.3	5693.33	5210.11	4894.44	7459.19	0.860555	0.116371	6.40781e-14	3.41371e-13
PshuTeo1_38670	LexA repressor	339.962	370.254	373.504	188.048	189.107	214.125	279.167	0.8596	0.137069	1.76067e-10	7.31286e-10
PshuTeo1_45940	hypothetical protein	345.144	274.499	381.945	238.921	157.295	140.252	256.343	0.858177	0.211105	2.33032e-05	6.19864e-05
PshuTeo1_52300	2,3-bisphosphoglycerate-independent phosphoglycerate mutase	14726.1	11455	13526.8	8270.45	7319.22	6047.67	10224.2	0.857999	0.141552	6.74802e-10	2.69873e-09
PshuTeo1_41580	8-amino-3,8-dideoxy-manno-octulosonate cytidylyltransferase	10347.3	10193.8	9548.19	6045.48	5251.42	5223.22	7768.24	0.856187	0.0988091	2.28367e-18	1.54161e-17
PshuTeo1_24580	hypothetical protein	62.1881	77.6683	103.399	31.7956	53.0208	42.825	61.8162	0.855696	0.283689	0.00119247	0.00256542
PshuTeo1_03610	Serine hydroxymethyltransferase	291.971	277.347	280.422	156.638	164.299	141.775	218.742	0.854757	0.145033	1.92279e-09	7.44478e-09
PshuTeo1_08130	Fosmidomycin resistance protein	411.221	425.599	370.238	212.53	227.375	220.527	311.248	0.854544	0.132122	4.98891e-11	2.15031e-10
PshuTeo1_56590	hypothetical protein	30.7821	48.7812	47.3284	24.3982	21.6965	18.7747	31.9602	0.853899	0.334418	0.0047594	0.00927012
PshuTeo1_52600	hypothetical protein	4150.02	4082.37	4069.51	2421.91	2472.53	1850.04	3174.4	0.852509	0.125715	6.05066e-12	2.82315e-11
PshuTeo1_44150	2-C-methyl-D-erythritol 2,4-cyclodiphosphate synthase	1086.22	1007.56	970.689	578.679	566.438	541.736	791.887	0.850849	0.105642	4.10099e-16	2.51026e-15
PshuTeo1_43410	hypothetical protein	124.581	162.551	131.122	90.2219	81.7799	52.1452	107.067	0.848071	0.233803	0.000136386	0.00033258
PshuTeo1_54900	hypothetical protein	2095.74	2349.2	2073.27	1173.71	1164.69	1262.27	1686.48	0.847602	0.100974	2.38216e-17	1.54246e-16
PshuTeo1_37550	hypothetical protein	2766.44	3922.34	3309.87	1351	1825.55	2267.99	2573.86	0.846679	0.185827	2.58071e-06	7.60106e-06
PshuTeo1_04990	hypothetical protein	488.355	539.348	606.492	303.76	343.093	247.756	421.467	0.846262	0.155377	2.56848e-08	9.09963e-08
PshuTeo1_37660	hypothetical protein	1330.83	1196.94	1231.3	751.284	692.805	629.528	972.114	0.846034	0.112285	2.52549e-14	1.38152e-13
PshuTeo1_44030	hypothetical protein	68.3271	105.579	78.8001	58.2633	32.809	42.3966	64.3626	0.845873	0.279615	0.00114531	0.00247572
PshuTeo1_52900	Glutathione synthetase	657.819	659.536	910.438	456.39	378.21	386.261	574.776	0.844259	0.159866	6.48404e-08	2.21872e-07
PshuTeo1_11650	hypothetical protein	206.27	230.232	229.832	111.995	110.591	143.413	172.055	0.843974	0.170054	3.42365e-07	1.08867e-06
PshuTeo1_42760	Guanidinium exporter	220.768	208.534	195.193	120.823	131.668	86.7206	160.618	0.843188	0.186022	2.96501e-06	8.64379e-06
PshuTeo1_49060	putative GABA permease	691.21	571.338	675.603	364.865	361.72	343.236	501.329	0.842738	0.125331	9.07438e-12	4.14259e-11
PshuTeo1_34730	tRNA-Val(gac)	857.159	816.049	741.733	441.504	467.466	428.25	625.36	0.84034	0.114658	1.20115e-13	6.29912e-13
PshuTeo1_08200	hypothetical protein	3480.51	3242.44	3266.13	2045.36	1883.86	1609.45	2587.96	0.838697	0.1138	8.82135e-14	4.65178e-13
PshuTeo1_08020	hypothetical protein	2871.02	2635.4	2547	1456.24	1631.27	1385.39	2087.72	0.837612	0.106706	2.14322e-15	1.25925e-14
PshuTeo1_33110	Thiol peroxidase	2856.51	3040.77	3230.71	1872.3	1690.48	1505.3	2366.01	0.837182	0.113594	8.99666e-14	4.73984e-13
PshuTeo1_03290	hypothetical protein	870.633	785.195	806.094	431.511	493.977	441.098	638.085	0.836812	0.11502	1.79897e-13	9.35696e-13
PshuTeo1_39100	Virulence factors putative positive transcription regulator BvgA	6.21881	11.7034	11.6061	5.45067	3.53472	3.21188	6.95426	0.836667	0.650426	0.069842	0.108182
PshuTeo1_53920	RNA-binding protein Hfq	4967.79	5507	5317.69	2859.78	2886.1	3056.64	4099.17	0.836322	0.089694	5.81491e-21	4.29056e-20
PshuTeo1_01900	putative RNA polymerase sigma factor FecI	343.071	939.468	508.557	222.569	219.152	412.191	440.835	0.834753	0.498296	0.0376922	0.0619632
PshuTeo1_05950	hypothetical protein	610.113	657.931	650.268	393.556	361.194	310.645	497.285	0.833741	0.128837	4.9528e-11	2.13787e-10
PshuTeo1_03050	Diguanylate cyclase DgcP	126.065	134.887	96.0195	79.0708	51.2245	64.1772	91.9074	0.831838	0.232943	0.000172974	0.000414892
PshuTeo1_42570	FKBP-type 22 kDa peptidyl-prolyl cis-trans isomerase	9303.34	8248.8	9737.49	5117.27	4743.59	5376.68	7087.86	0.831461	0.103756	5.84748e-16	3.55644e-15
PshuTeo1_48520	Triosephosphate isomerase	17496.6	14155.9	14513.9	9333.36	8436.49	7970.81	11984.5	0.831417	0.117468	8.08052e-13	4.00241e-12
PshuTeo1_02780	Heat shock protein 15	1746.76	2650.44	1851.71	1335.04	1130.92	981.581	1616.07	0.830355	0.174211	9.53026e-07	2.92463e-06
PshuTeo1_43210	Cysteine synthase B	3099.04	2902.45	3082.99	1797.81	1662.2	1623.07	2361.26	0.829869	0.0926461	1.7543e-19	1.23842e-18
PshuTeo1_05680	L-asparaginase 1	660.704	600.212	633.364	357.341	387.139	308.834	491.266	0.829591	0.127728	4.38464e-11	1.89846e-10
PshuTeo1_22240	High-affinity zinc uptake system membrane protein ZnuB	196.929	852.224	265.884	177.147	126.366	247.314	310.977	0.829153	0.656324	0.0700398	0.10843
PshuTeo1_57250	ATP-dependent DNA helicase Rep	1800.55	1865.82	2140.38	985.238	1261.15	985.338	1506.41	0.828966	0.133462	2.75283e-10	1.12376e-09
PshuTeo1_13970	hypothetical protein	4236.81	4232.05	4324.11	2346.67	2634.05	2175.86	3324.93	0.828699	0.101823	2.1674e-16	1.34106e-15
PshuTeo1_36940	HTH-type transcriptional regulator YhaJ	27.9846	32.9824	35.8733	18.1689	10.6042	21.4125	24.5043	0.828666	0.37801	0.0128208	0.0233556
PshuTeo1_55880	ATP synthase subunit beta	103612	100827	111272	59520.8	60429.5	57060.6	82120.3	0.828529	0.0844075	5.08809e-23	4.14524e-22
PshuTeo1_20740	Intracellular sulfur oxidation protein DsrF	254.713	305.597	307.972	169.555	167.612	143.97	224.903	0.828147	0.155589	5.21454e-08	1.79832e-07
PshuTeo1_52410	hypothetical protein	70.4798	43.6219	55.9201	20.8942	37.9982	31.0481	43.3271	0.828068	0.316188	0.00419382	0.00826464
PshuTeo1_21240	D-serine/D-alanine/glycine transporter	42.5425	52.5672	72.5022	31.8129	36.035	19.9935	42.5755	0.825342	0.321444	0.00490591	0.00952981
PshuTeo1_06070	Ferri-bacillibactin esterase BesA	440.499	475.586	412.543	243.463	250.965	248.385	345.24	0.82441	0.127559	5.38089e-11	2.31228e-10
PshuTeo1_13700	Biopolymer transport protein ExbD	1688.41	1377.81	1607.97	926.613	905.771	785.839	1215.4	0.822085	0.122278	9.349e-12	4.25096e-11
PshuTeo1_36320	hypothetical protein	60.1152	61.7091	46.4243	25.4364	30.0451	35.3306	43.1768	0.821094	0.287411	0.00208357	0.00431446
PshuTeo1_03060	hypothetical protein	1677.66	1529.35	1436.92	878.624	947.769	778.539	1208.14	0.820918	0.117768	1.68207e-12	8.15478e-12
PshuTeo1_43270	hypothetical protein	627.139	813.22	714.142	467.098	403.598	330.493	559.282	0.819643	0.158218	1.13279e-07	3.78324e-07
PshuTeo1_43550	hypothetical protein	202.111	222.365	219.46	118.098	129.017	111.345	167.066	0.819585	0.160166	1.63254e-07	5.3399e-07
PshuTeo1_10240	hypothetical protein	251.342	386.117	264.4	169.425	176.619	152.967	233.478	0.819214	0.189478	7.92351e-06	2.20953e-05
PshuTeo1_55200	N5-carboxyaminoimidazole ribonucleotide mutase	2122.69	2095.98	2353.92	1346.31	1271.61	1078.12	1711.44	0.817744	0.117097	1.55473e-12	7.56308e-12
PshuTeo1_25390	Polyketide synthase PksL	129.849	127.222	120.164	71.2875	68.1844	69.869	97.7625	0.816752	0.192134	1.10282e-05	3.03529e-05
PshuTeo1_13330	Virulence transcriptional regulatory protein PhoP	1003.67	989.865	681.815	498.23	440.528	555.16	694.879	0.816475	0.167866	5.94479e-07	1.85929e-06
PshuTeo1_33630	hypothetical protein	406.296	377.702	398.827	199.858	230.64	234.467	307.965	0.816413	0.133887	5.65711e-10	2.27519e-09
PshuTeo1_09510	Protein translocase subunit SecD	9740.91	8968.35	10381.5	6226.65	5505.46	4632.63	7575.92	0.815641	0.126946	7.01952e-11	2.98944e-10
PshuTeo1_36750	tRNA-Leu(tag)	1614.82	1781.05	1683.93	915.712	1055.11	893.972	1324.1	0.815184	0.108999	4.04768e-14	2.18078e-13
PshuTeo1_02320	Homoserine/homoserine lactone efflux protein	2460	2638.79	2173.04	1344.62	1347.02	1418.61	1897.01	0.813169	0.107394	1.98983e-14	1.10116e-13
PshuTeo1_02660	Alkanesulfonate monooxygenase	67.0123	82.8364	76.0932	32.5868	38.0953	53.7415	58.3943	0.812079	0.263405	0.00100961	0.00220157
PshuTeo1_30990	hypothetical protein	71.5163	94.6915	58.0303	39.0631	42.4166	40.6838	57.7336	0.811841	0.266004	0.00113988	0.00246585
PshuTeo1_43750	hypothetical protein	287.102	248.964	274.325	154.436	150.225	150.958	211.002	0.811731	0.147219	1.86588e-08	6.67253e-08
PshuTeo1_48530	Phosphoglucosamine mutase	17373.3	16740.1	15925.2	9501.14	9489.61	9404.7	13072.3	0.811686	0.0807149	4.67764e-24	4.07848e-23
PshuTeo1_17590	Pyrimidine/purine nucleoside phosphorylase	2912.48	2721.58	2883.58	1634.29	1683.41	1508.51	2223.98	0.811386	0.0936557	2.48407e-18	1.67491e-17
PshuTeo1_00900	Oxygen-dependent coproporphyrinogen-III oxidase	615.662	607.515	646.774	398.807	337.566	317.976	487.383	0.81068	0.127852	1.23156e-10	5.15646e-10
PshuTeo1_04450	30S ribosomal protein S21	12451.1	11585.3	9513.81	7527.37	6101.81	5249.28	8738.12	0.809879	0.15202	5.45063e-08	1.87634e-07
PshuTeo1_10360	putative HTH-type transcriptional regulator	526.526	461.754	414.653	257.09	249.198	285.857	365.846	0.808911	0.14137	5.5637e-09	2.06999e-08
PshuTeo1_10910	HTH-type transcriptional regulator LutR	390.301	421.437	384.142	217.431	226.443	231.977	311.955	0.808606	0.129382	2.19365e-10	9.00642e-10
PshuTeo1_42380	Septum site-determining protein MinD	3437.97	3319.52	4005.15	1994.94	2287.85	1804	2808.24	0.808284	0.125308	6.06659e-11	2.59523e-10
PshuTeo1_39290	hypothetical protein	2089.9	2078.71	2008.09	1124	1309.68	1070.7	1613.51	0.806814	0.10909	7.92347e-14	4.20939e-13
PshuTeo1_20720	Sulfurtransferase TusE	25.2288	43.3492	45.4112	27.7027	14.3833	17.395	28.9117	0.806016	0.377761	0.0151322	0.0271761
PshuTeo1_05140	30S ribosomal protein S7	7966.29	8753.11	11750.6	5871.28	5828.75	4311.41	7413.58	0.805536	0.168044	8.75396e-07	2.702e-06
PshuTeo1_23840	4-hydroxy-tetrahydrodipicolinate synthase	202.111	209.598	186.752	118.098	121.064	96.3563	155.663	0.80475	0.169683	1.13123e-06	3.4419e-06
PshuTeo1_22280	hypothetical protein	45.6046	291.522	99.1791	50.8729	55.6718	70.6613	102.252	0.804161	0.697582	0.0825851	0.125772
PshuTeo1_56560	hypothetical protein	1948.59	1975.18	2087.09	1061.92	1233.33	1127.89	1572.33	0.802803	0.101434	1.3547e-15	8.08431e-15
PshuTeo1_48350	Pantothenate synthetase	5142.96	4124.93	4599.17	2931.55	2635.13	2313.62	3624.56	0.802324	0.126858	1.44935e-10	6.02856e-10
PshuTeo1_51810	hypothetical protein	578.349	536.231	509.612	338.85	289.847	293.351	424.373	0.801823	0.128069	2.08308e-10	8.57094e-10
PshuTeo1_35360	HTH-type transcriptional regulator DmlR	275.701	275.563	284.876	171.696	147.574	154.17	218.263	0.801586	0.145304	1.8626e-08	6.66499e-08
PshuTeo1_16620	hypothetical protein	18.6564	25.5348	31.6529	12.7182	11.4878	14.9888	19.1732	0.800239	0.411606	0.0238882	0.0411788
PshuTeo1_47320	hypothetical protein	351.363	842.648	557.091	216.21	281.894	399.343	441.425	0.799963	0.422389	0.0264021	0.0450231
PshuTeo1_34990	hypothetical protein	706.429	670.503	718.642	424.066	426.766	339.114	547.587	0.799131	0.12821	2.52636e-10	1.03279e-09
PshuTeo1_19970	hypothetical protein	10.6477	15.7415	10.2863	10.53	1.50018	3.87731	8.76383	0.797102	0.648316	0.0783226	0.11992
PshuTeo1_21590	6-hydroxynicotinate 3-monooxygenase	83.3698	74.4371	66.856	32.0289	45.6194	47.064	58.2292	0.796693	0.256496	0.000970455	0.00212266
PshuTeo1_39170	Dihydroorotate dehydrogenase (quinone)	1411.75	1216.42	1303.68	802.137	787.34	652.413	1028.96	0.79619	0.122001	3.82385e-11	1.66702e-10
PshuTeo1_20750	Putative sulfurtransferase DsrE	366.876	479.494	387.716	277.009	220.429	200.499	322.004	0.796021	0.168379	1.19989e-06	3.64306e-06
PshuTeo1_40310	Colistin resistance protein EmrA	380.295	440.304	426.213	222.557	261.397	225.127	325.982	0.795658	0.137938	4.38656e-09	1.64813e-08
PshuTeo1_40010	Amidophosphoribosyltransferase	9149.28	8484.37	9732.89	5438.26	5525.02	4653.75	7163.93	0.795464	0.107646	6.32693e-14	3.37692e-13
PshuTeo1_56290	3-alpha-hydroxycholanate dehydrogenase (NADP(+))	6484.15	6350.72	6297.87	3407.58	3905.86	3658.33	5017.42	0.795102	0.0909042	1.22269e-18	8.35262e-18
PshuTeo1_33020	putative RNA polymerase sigma factor FecI	533.781	976.706	750.174	410.617	382.633	479.64	588.925	0.794722	0.198336	3.25537e-05	8.536e-05
PshuTeo1_55890	ATP synthase gamma chain	60355.6	58252.3	64547.7	35600.1	35903	33598.4	48042.8	0.794569	0.0860842	1.43827e-20	1.04637e-19
PshuTeo1_40230	hypothetical protein	349.29	343.656	313.364	194.407	173.201	206.631	263.425	0.794172	0.141849	1.16264e-08	4.23459e-08
PshuTeo1_45640	Tyrosine recombinase XerC	280.999	257.391	259.353	172.024	143.661	137.166	208.432	0.793202	0.155309	1.78693e-07	5.82486e-07
PshuTeo1_02290	hypothetical protein	1047.87	1177.79	1073.03	581.405	656.574	652.011	864.781	0.793172	0.110465	3.81239e-13	1.93534e-12
PshuTeo1_56510	hypothetical protein	1012.57	1221.05	1177.29	694.532	698.258	554.508	893.034	0.792841	0.133853	1.74685e-09	6.79119e-09
PshuTeo1_21430	HTH-type transcriptional regulator PuuR	152.361	151.081	145.603	91.7529	86.6006	74.9438	117.057	0.792822	0.182276	7.4015e-06	2.07511e-05
PshuTeo1_57300	DNA topoisomerase 3	2470.84	2211.79	2457.36	1143.47	1637.71	1289.47	1868.44	0.792773	0.141366	1.11753e-08	4.07809e-08
PshuTeo1_47510	HTH-type transcriptional regulator GltC	157.543	147.889	177.256	84.4853	103.39	84.5794	125.857	0.791967	0.185345	1.04226e-05	2.8783e-05
PshuTeo1_22300	hypothetical protein	76.402	476.026	114.231	81.1291	67.5049	109.997	154.215	0.79195	0.74135	0.0903131	0.136053
PshuTeo1_14230	hypothetical protein	532.745	487.289	543.375	306.146	320.776	265.515	409.307	0.791927	0.129381	5.17581e-10	2.08603e-09
PshuTeo1_54990	Rubredoxin-NAD(+) reductase	4268.44	3906.48	3903.73	2309.96	2496.64	2124.72	3168.33	0.791541	0.101537	3.52959e-15	2.04645e-14
PshuTeo1_44140	tRNA PshuTeo1douridine synthase D	3118.55	2688.62	2908.81	1792.27	1712.53	1490.33	2285.18	0.79144	0.112104	9.24741e-13	4.55276e-12
PshuTeo1_18010	Succinate dehydrogenase hydrophobic membrane anchor subunit	5106.22	4786.9	5844.65	3497.36	3469.78	1915.49	4103.4	0.790586	0.198671	3.69604e-05	9.64488e-05
PshuTeo1_37590	hypothetical protein	977.083	924.281	867.104	577.374	525.549	483.153	725.757	0.790516	0.117071	8.07559e-12	3.71933e-11
PshuTeo1_45130	Thiol:disulfide interchange protein DsbC	2339.31	1903.41	2332.82	1344.5	1210.64	1215.16	1724.31	0.789921	0.11806	1.20902e-11	5.44108e-11
PshuTeo1_01310	Methionine import ATP-binding protein MetN	770.4	731.423	810.119	451.752	446.86	430.257	606.802	0.78797	0.108732	2.37525e-13	1.22539e-12
PshuTeo1_55000	Rubredoxin-1	265.336	246.836	259.554	152.619	154.644	132.758	201.958	0.787869	0.149907	8.15786e-08	2.77484e-07
PshuTeo1_04030	Biotin synthase	9397.78	12099.3	10306	6025.95	6115.51	6079.08	8337.26	0.787377	0.112623	1.06468e-12	5.21921e-12
PshuTeo1_53530	hypothetical protein	73.6696	64.5936	56.0774	39.5261	22.3538	45.4992	50.2866	0.786344	0.297368	0.00412341	0.0081343
PshuTeo1_18110	hypothetical protein	115.048	443.667	180.422	96.2951	110.46	141.323	181.202	0.784436	0.558575	0.0649767	0.101611
PshuTeo1_57320	hypothetical protein	1018.85	919.253	901.053	499.645	638.9	490.346	744.674	0.78438	0.135181	3.6321e-09	1.37553e-08
PshuTeo1_08710	Metalloprotease LoiP	883.071	790.515	931.65	581.405	489.558	423.968	683.361	0.782395	0.141403	1.74973e-08	6.28867e-08
PshuTeo1_03000	Ferripyoverdine receptor	32.8022	76.9666	47.7421	19.0566	24.5414	40.7413	40.3084	0.780898	0.37793	0.0185855	0.0325888
PshuTeo1_45210	Signal recognition particle protein	15326.2	13076.3	14490.7	9662.84	8226.05	6805.81	11264.7	0.779999	0.137559	7.95076e-09	2.92758e-08
PshuTeo1_51820	Thiazole synthase	6592.97	5892.15	6280.99	4101.63	3744.15	2975.27	4931.19	0.779397	0.130418	1.29171e-09	5.07007e-09
PshuTeo1_12750	Outer membrane lipoprotein SlyB	5063.15	4787.77	4036.8	2762.58	2422.17	2848.93	3653.57	0.77891	0.120308	5.78197e-11	2.47718e-10
PshuTeo1_55860	Bifunctional protein GlmU	11079.7	9931.37	11115.2	6885.63	6047.69	5658.89	8453.07	0.778716	0.1084	3.80468e-13	1.93314e-12
PshuTeo1_12690	ATP-dependent DNA helicase DinG	4107.42	3548.39	3901.86	2366.11	2366.86	1952.29	3040.49	0.778518	0.115528	9.33866e-12	4.24965e-11
PshuTeo1_56660	hypothetical protein	617.921	585.933	601.715	308.54	382.561	352.451	474.854	0.777578	0.125623	3.37581e-10	1.37415e-09
PshuTeo1_10230	hypothetical protein	1245.09	1633.5	1384.43	834.726	746.801	882.006	1121.09	0.776834	0.132052	2.24601e-09	8.66686e-09
PshuTeo1_39650	hypothetical protein	894.826	881.536	946.528	514.57	522.922	543.51	717.315	0.776105	0.10326	3.16395e-14	1.71598e-13
PshuTeo1_23320	Leucine-responsive regulatory protein	55.9693	47.8777	85.4628	38.1547	36.2309	29.9775	48.9455	0.775681	0.296742	0.00464462	0.00907162
PshuTeo1_43580	hypothetical protein	2112.03	1838.64	1849.22	1090.64	1108.84	1168.07	1527.91	0.775645	0.103113	3.02551e-14	1.64402e-13
PshuTeo1_54000	hypothetical protein	4130.13	5398.27	4844.66	2569.95	2906.15	2849.86	3783.17	0.774371	0.122048	1.22579e-10	5.1361e-10
PshuTeo1_35840	6-carboxy-5,6,7,8-tetrahydropterin synthase	398.256	508.226	496.812	284.637	272.54	252.403	368.812	0.773528	0.142368	3.03764e-08	1.0702e-07
PshuTeo1_18320	3-oxoacyl-[acyl-carrier-protein] synthase 1	39321.3	36771	36942	19805.5	22810.4	23140	29798.4	0.77345	0.0974447	1.17494e-15	7.03361e-15
PshuTeo1_11950	hypothetical protein	127.486	105.331	116.061	73.584	72.4617	51.39	91.0522	0.773268	0.215948	0.000188201	0.000448964
PshuTeo1_36220	Lon protease	44837.3	43618	46992.3	25019.1	26258.3	27634.5	35726.6	0.773129	0.085796	1.16281e-19	8.22897e-19
PshuTeo1_01460	hypothetical protein	4148.94	3980.09	4371.66	2658.1	2483.33	2119.95	3293.68	0.772268	0.112052	3.10614e-12	1.48321e-11
PshuTeo1_43930	hypothetical protein	86.2384	110.389	113.576	61.3497	58.1755	56.4738	81.0337	0.771817	0.216668	0.000197092	0.000469193
PshuTeo1_54350	HTH-type transcriptional regulator DmlR	528.599	463.882	488.51	290.702	295.149	273.009	389.975	0.771733	0.123942	2.70691e-10	1.10581e-09
PshuTeo1_25430	hypothetical protein	44.1741	67.6256	56.4329	31.5201	32.3442	29.5671	43.6107	0.770613	0.286255	0.00372704	0.00740867
PshuTeo1_00350	hypothetical protein	1092.44	1076.72	1108.91	648.629	645.086	618.821	865.1	0.768566	0.0969206	1.24256e-15	7.43064e-15
PshuTeo1_22230	hypothetical protein	560.729	2090.66	751.229	474.208	434.77	691.624	833.87	0.767964	0.573117	0.0739283	0.113832
PshuTeo1_39720	Nuclease SbcCD subunit D	183.137	143.696	161.019	114.08	75.4065	89.727	127.844	0.767814	0.204607	9.64652e-05	0.000239319
PshuTeo1_45610	hypothetical protein	15.547	18.0871	12.6612	4.54222	8.83679	9.63563	11.5517	0.76535	0.510929	0.0596241	0.0940125
PshuTeo1_31080	hypothetical protein	705.835	733.061	630.948	407.892	404.725	395.061	546.254	0.765291	0.115914	2.31334e-11	1.02494e-10
PshuTeo1_14010	Malate:quinone oxidoreductase	2295.82	2319.9	2545.72	1422.28	1401.13	1369.34	1892.36	0.76482	0.0931788	1.30995e-16	8.19925e-16
PshuTeo1_10880	Histidinol dehydrogenase	3376.03	3073.48	3200.26	1762.81	2124.89	1748.23	2547.62	0.764712	0.111769	4.47639e-12	2.11104e-11
PshuTeo1_41140	1-acyl-sn-glycerol-3-phosphate acyltransferase	326.487	315.993	318.639	198.949	186.456	173.441	253.328	0.764031	0.13706	1.41693e-08	5.13782e-08
PshuTeo1_50580	Diaminopimelate decarboxylase	2083.89	2126.71	2345.96	1259.98	1348.2	1228.41	1732.19	0.764019	0.0996488	1.0129e-14	5.69356e-14
PshuTeo1_56020	Ribonuclease P protein component	1194.01	1348.02	1245.01	883.008	700.758	617.751	998.094	0.763874	0.143179	5.46391e-08	1.87978e-07
PshuTeo1_09830	Fe(3+) dicitrate transport protein FecA	818.145	1301.33	1107.3	561.302	567.932	737.359	848.895	0.763462	0.178805	1.10275e-05	3.03529e-05
PshuTeo1_53750	hypothetical protein	5283.92	4389.86	4536.92	2679	2877.26	2762.21	3754.86	0.762958	0.105252	2.40124e-13	1.23744e-12
PshuTeo1_45140	Tyrosine recombinase XerD	384.53	317.057	380.89	219.844	206.781	203.419	285.42	0.762898	0.142073	4.49666e-08	1.56302e-07
PshuTeo1_21230	hypothetical protein	24.8752	22.3429	30.5978	14.5351	17.6736	8.565	19.7649	0.762796	0.407385	0.0300827	0.0505748
PshuTeo1_02670	Putative aliphatic sulfonates transport permease protein SsuC	38.3493	52.1335	42.2039	27.2533	24.743	21.4125	34.3493	0.761914	0.31043	0.00741468	0.014017
PshuTeo1_56710	hypothetical protein	33.167	43.6219	27.4325	21.8027	16.7899	18.2006	26.8358	0.760945	0.353593	0.0159914	0.0285129
PshuTeo1_33800	ATP-dependent DNA helicase Rep	2588.02	2388.6	2523.03	1546.23	1512.52	1340.25	1983.11	0.760316	0.100393	2.11328e-14	1.16271e-13
PshuTeo1_31710	putative MFS-type transporter YfcJ	520.11	1065.87	745.932	438.101	382.085	517.411	611.585	0.759759	0.222083	0.000341741	0.000790155
PshuTeo1_33030	Phosphoglucomutase	6543.29	6378.31	6957.22	4161.43	3975.29	3532	5257.93	0.759654	0.099904	1.65453e-14	9.19165e-14
PshuTeo1_09480	S-adenosylmethionine:tRNA ribosyltransferase-isomerase	3625.29	2933.29	3252.45	2250.05	1759.05	1720.9	2590.17	0.759569	0.136441	1.49092e-08	5.39584e-08
PshuTeo1_38590	Soluble pyridine nucleotide transhydrogenase	4320.48	4087.27	4814.07	2587.47	2875.45	2296.98	3496.95	0.756461	0.11815	8.84605e-11	3.73944e-10
PshuTeo1_53310	putative protein	420.328	385.141	444.421	280.482	246.682	200.362	329.569	0.756115	0.153274	4.68383e-07	1.4746e-06
PshuTeo1_40940	Polyamine aminopropyltransferase	428.061	317.057	358.733	202.583	260.685	177.724	290.807	0.753452	0.179472	1.5352e-05	4.16311e-05
PshuTeo1_51610	Ribosomal RNA large subunit methyltransferase I	1642.16	1766.01	1806.83	1121.98	991.34	957.054	1380.9	0.753384	0.10686	1.04412e-12	5.12724e-12
PshuTeo1_56030	50S ribosomal protein L34	124.376	159.592	130.832	86.3022	88.3679	64.2375	108.951	0.752468	0.206227	0.000149184	0.000361471
PshuTeo1_33940	HTH-type transcriptional regulator SyrM 1	654.011	593.684	620.397	394.265	404.725	294.422	493.584	0.751839	0.144495	1.13392e-07	3.7848e-07
PshuTeo1_28550	Dye-decolorizing peroxidase YfeX	3051.36	2833.3	2963.77	1935.9	1630.39	1650.9	2344.27	0.751723	0.105574	6.03352e-13	3.02789e-12
PshuTeo1_02060	Nitrate import ATP-binding protein NrtD	40.4223	44.6859	43.259	28.1618	22.092	21.4125	33.3389	0.751678	0.308847	0.00796581	0.0149647
PshuTeo1_19830	Single-stranded DNA-binding protein	59.2311	108.137	67.9177	47.7693	45.8091	39.0635	61.3213	0.751184	0.276322	0.00348236	0.00694891
PshuTeo1_45250	Formate-dependent phosphoribosylglycinamide formyltransferase	4584.7	3872.64	4167.29	2174.7	2884.21	2367.19	3341.79	0.751043	0.129776	4.16492e-09	1.56899e-08
PshuTeo1_51430	hypothetical protein	784.606	657.521	722.741	440.596	418.864	416.473	573.467	0.750527	0.118375	1.33574e-10	5.5763e-10
PshuTeo1_11010	Cytosol aminopeptidase	10233.4	10118.8	11592.9	6834.13	6579.07	5431.4	8464.96	0.750346	0.11814	1.33729e-10	5.5787e-10
PshuTeo1_51900	hypothetical protein	3055.51	3093.97	3415.35	1684.26	2083.72	1882.16	2535.83	0.748817	0.112546	1.69823e-11	7.58297e-11
PshuTeo1_05030	Elongation factor Tu-A	23862.6	23351.6	29144.9	14505.1	16755.4	13693.3	20218.8	0.748666	0.125046	1.14185e-09	4.50663e-09
PshuTeo1_58170	hypothetical protein	1303.51	1756.64	1367.09	1070.91	787.321	732.378	1169.64	0.748436	0.169348	5.62351e-06	1.59463e-05
PshuTeo1_05050	Protein translocase subunit SecE	8980.85	10656.5	10233.8	6756.04	6123.68	4674.83	7904.29	0.747664	0.14393	1.13198e-07	3.78275e-07
PshuTeo1_04230	DNA-binding transcriptional activator DecR	456.046	493.673	424.149	260.724	293.382	254.809	363.797	0.747644	0.131959	8.54713e-09	3.14312e-08
PshuTeo1_56530	hypothetical protein	372.092	293.65	350.292	148.076	265.104	175.583	267.466	0.747588	0.208427	0.000189009	0.000450701
PshuTeo1_53930	GTPase HflX	30918.6	29111.9	30191	17170	18349.7	18053.5	23965.8	0.746733	0.0805578	1.13696e-20	8.30329e-20
PshuTeo1_25380	3-oxoacyl-[acyl-carrier-protein] synthase 2	262.138	265.207	252.67	167.532	145.05	145.78	206.396	0.746091	0.148279	2.8301e-07	9.0446e-07
PshuTeo1_43030	Cobyrinate a,c-diamide synthase	2751.02	2376.89	2606.57	1565.75	1581.04	1436.54	2052.97	0.745555	0.101921	1.52061e-13	7.93801e-13
PshuTeo1_48240	hypothetical protein	56.7754	52.0105	49.4828	39.1809	25.4223	25.3537	41.3709	0.74468	0.293867	0.00605484	0.0116076
PshuTeo1_54100	Replicative DNA helicase	3116.28	3178.42	3298.51	2004.63	1936.3	1758.93	2548.85	0.743038	0.0945708	2.35217e-15	1.37918e-14
PshuTeo1_46880	Serine endoprotease DegS	1821.33	1578.04	1728.43	1033.34	1015.76	997.659	1362.43	0.742514	0.100292	7.95335e-14	4.22134e-13
PshuTeo1_02970	hypothetical protein	114.264	100.724	113.328	53.7256	66.5832	71.156	86.6301	0.74249	0.210612	0.000238481	0.000561866
PshuTeo1_50710	3-octaprenyl-4-hydroxybenzoate carboxy-lyase	7900.21	7510.92	7849.55	5193.4	4652.04	3952.75	6176.48	0.741572	0.116741	1.25072e-10	5.23287e-10
PshuTeo1_16540	hypothetical protein	693.397	785.195	712.19	476.933	433.003	387.566	581.381	0.740813	0.124873	1.77709e-09	6.90404e-09
PshuTeo1_38900	Methyl-accepting chemotaxis protein CtpH	234.903	222.832	229.142	147.191	123.944	134.279	182.049	0.740719	0.154849	1.00138e-06	3.06312e-06
PshuTeo1_41970	N-acetylmuramic acid 6-phosphate phosphatase	2518.95	2539.82	2409.15	1603.87	1463.43	1378.41	1985.61	0.740366	0.0986271	3.8665e-14	2.0871e-13
PshuTeo1_23690	Ribosomal protein S12 methylthiotransferase accessory factor YcaO	2622.61	2609.9	2986.12	1727.15	1690.78	1464.42	2183.5	0.740106	0.111134	1.62688e-11	7.27002e-11
PshuTeo1_50590	hypothetical protein	225.95	241.517	211.019	132.633	136.087	131.687	179.815	0.739898	0.15397	9.02292e-07	2.7764e-06
PshuTeo1_47300	hypothetical protein	1010.84	2289.02	1407.15	599.525	682.859	1208.61	1199.67	0.739066	0.441296	0.0459605	0.0742519
PshuTeo1_01840	tRNA-Ala(tgc)	11030.1	11197	10717.7	5955.76	7413.19	6258.88	8762.1	0.737184	0.107928	5.04144e-12	2.36385e-11
PshuTeo1_48150	hypothetical protein	1738.62	1601.91	1521.99	944.266	1094.22	858.531	1293.26	0.734298	0.122412	1.18218e-09	4.65295e-09
PshuTeo1_22250	Manganese import ATP-binding protein ScaC	221.804	1092.68	365.063	236.196	229.757	304.058	408.259	0.734247	0.622373	0.0962806	0.144093
PshuTeo1_35010	HTH-type transcriptional activator RhaS	561.766	551.126	563.422	347.934	349.053	300.846	445.691	0.733948	0.120087	5.90642e-10	2.36713e-09
PshuTeo1_54320	Glutathione-regulated potassium-efflux system protein KefC	737.615	634.209	683.219	389.451	420.93	415.831	546.876	0.733524	0.117153	2.26785e-10	9.29768e-10
PshuTeo1_09630	2Fe-2S ferredoxin	314.765	599.043	493.03	375.148	226.734	212.706	370.238	0.73315	0.249843	0.00185865	0.00387258
PshuTeo1_08520	hypothetical protein	2150	2508.19	2387.29	1154.47	1422.48	1617.79	1873.37	0.732971	0.13785	6.23179e-08	2.13368e-07
PshuTeo1_02500	Dimethyl-sulfide monooxygenase	8.21527	3.23431	13.9555	2.72872	2.6102	5.31601	6.01	0.730954	0.704227	0.111164	0.163538
PshuTeo1_27380	Gluconate 2-dehydrogenase subunit 3	36.2764	40.4301	60.1405	23.6196	30.0451	23.5538	35.6776	0.728738	0.322133	0.0128795	0.0234475
PshuTeo1_13810	Protein YdgA	9046.19	8493.33	8748.95	5814.15	5247.4	4658.66	7001.45	0.728253	0.107015	4.78592e-12	2.24958e-11
PshuTeo1_48570	RNA-binding protein YhbY	2187.98	2064.06	1931.88	1383.56	1157.62	1166.98	1648.68	0.72656	0.113196	8.22979e-11	3.48926e-10
PshuTeo1_41680	hypothetical protein	2092.59	2056	1885.72	1099.39	1313	1210.73	1609.57	0.726056	0.108246	1.19058e-11	5.36652e-11
PshuTeo1_02700	hypothetical protein	1388.16	1286.6	1300.13	778.234	859.823	748.037	1060.16	0.725992	0.104933	2.77754e-12	1.33075e-11
PshuTeo1_51460	HTH-type transcriptional regulator ZntR	583.532	618.155	667.876	363.378	384.401	373.648	498.498	0.725633	0.116532	2.85647e-10	1.1644e-09
PshuTeo1_22460	Lactoylglutathione lyase	140.96	198.959	197.303	96.2951	105.158	116.698	142.562	0.72524	0.194452	0.000111221	0.000273903
PshuTeo1_43530	hypothetical protein	60.1152	41.494	30.5978	21.8027	31.8125	20.3419	34.3607	0.723653	0.347736	0.020178	0.0352298
PshuTeo1_46780	HTH-type transcriptional regulator CdhR	3409.59	2570.02	3281.06	2058.7	1886.68	1594.92	2466.83	0.723573	0.142082	2.11851e-07	6.84709e-07
PshuTeo1_40510	50S ribosomal protein L32	14377.9	13750.5	11756.9	8848.25	7913.35	7204.24	10641.9	0.723563	0.119401	8.6274e-10	3.42875e-09
PshuTeo1_43400	hypothetical protein	332.706	324.505	373.504	205.308	216.501	194.854	274.563	0.723331	0.13798	9.5441e-08	3.21761e-07
PshuTeo1_05310	30S ribosomal protein S14	29703.1	28161.7	28591	17265.9	17726.6	17241.3	23114.9	0.722128	0.076651	2.76726e-21	2.07426e-20
PshuTeo1_56670	hypothetical protein	253.935	270.243	292.262	158.069	189.107	139.181	217.133	0.720852	0.16215	5.26885e-06	1.50002e-05
PshuTeo1_15310	hypothetical protein	6.65072	3.2321	5.61716	2.57932	1.69136	1.02514	3.46597	0.72046	0.80895	0.121574	0.176975
PshuTeo1_23140	2,5-diketo-D-gluconic acid reductase B	160.653	140.441	145.603	93.5698	85.7169	86.7206	118.784	0.719909	0.17979	3.69684e-05	9.64488e-05
PshuTeo1_37010	hypothetical protein	194.856	264.923	200.468	136.267	114.878	142.393	175.631	0.719856	0.182915	4.87239e-05	0.000125118
PshuTeo1_24760	Arsenical pump membrane protein	166.282	173.44	151.311	93.8703	106.66	91.6849	130.541	0.719538	0.175835	2.5487e-05	6.75434e-05
PshuTeo1_14220	malonic semialdehyde reductase RutE	3914.28	3965.78	4048.43	2269.32	2581.15	2367.23	3191.03	0.717574	0.0918666	3.48252e-15	2.02121e-14
PshuTeo1_41550	hypothetical protein	6916.68	6468.22	8351.11	4004.52	4754.28	4345.02	5806.64	0.717257	0.124879	5.70887e-09	2.12123e-08
PshuTeo1_09070	hypothetical protein	55.9693	38.3022	37.9835	29.0702	22.092	24.6244	34.6736	0.714765	0.317523	0.013536	0.0245643
PshuTeo1_05160	Elongation factor Tu-A	81448.8	84517	106068	52595.3	61394.5	50197.3	72703.5	0.71428	0.131873	3.77705e-08	1.32255e-07
PshuTeo1_55330	HTH-type transcriptional activator CmpR	160.653	156.401	138.218	95.3867	91.9027	84.5794	121.19	0.714072	0.179869	4.31391e-05	0.000111681
PshuTeo1_44820	hypothetical protein	801.19	730.933	753.339	491.469	471.885	417.544	611.06	0.713928	0.116319	5.14607e-10	2.07697e-09
PshuTeo1_45510	Elongation factor 4	6568.74	5912.99	6920.02	4246.6	3845.99	3659.36	5192.28	0.713724	0.105776	9.20162e-12	4.19397e-11
PshuTeo1_56550	hypothetical protein	1381.12	1271.66	1287.87	692.851	851.902	840.53	1054.32	0.713556	0.117555	7.7645e-10	3.09011e-09
PshuTeo1_28490	Non-homologous end joining protein Ku	631.209	502.184	569.752	338.85	354.355	335.106	455.243	0.713409	0.129919	2.43551e-08	8.6554e-08
PshuTeo1_55850	Glucitol operon repressor	928.676	871.375	978.075	629.552	515.185	535.313	743.029	0.712841	0.121265	2.53244e-09	9.73925e-09
PshuTeo1_45740	hypothetical protein	127.639	106.216	128.518	81.5203	62.2296	71.9871	96.3516	0.712106	0.205432	0.000312207	0.000725097
PshuTeo1_40140	3-isopropylmalate dehydratase small subunit 1	7184.55	5704.73	7107.55	4171.04	4266.76	3658.66	5348.88	0.712013	0.122426	3.6846e-09	1.39448e-08
PshuTeo1_35070	hypothetical protein	40.8598	64.4571	41.4491	23.3002	21.5926	39.7047	38.5606	0.711127	0.335432	0.0184128	0.0323158
PshuTeo1_04600	LPS-assembly protein LptD	10844.3	9686.77	11544	7308.79	6471.27	5648.95	8584.01	0.710633	0.123196	4.97125e-09	1.85682e-08
PshuTeo1_39300	Phosphoenolpyruvate synthase	66778.6	64792.4	72377.3	43837.9	42418.2	37294.5	54583.1	0.710379	0.100872	8.62779e-13	4.26978e-12
PshuTeo1_52730	hypothetical protein	788.752	820.305	734.347	486.018	441.84	494.629	627.649	0.710351	0.112898	1.91109e-10	7.90313e-10
PshuTeo1_34790	hypothetical protein	26.9482	24.4708	26.3774	17.2604	15.0225	10.7063	20.1309	0.710101	0.386033	0.0353081	0.0585494
PshuTeo1_31550	UDP-2,3-diacylglucosamine hydrolase	3941.69	3350.38	3353.1	2174.82	2218.04	2070.59	2851.43	0.710061	0.104192	5.64372e-12	2.64191e-11
PshuTeo1_46260	hypothetical protein	18608.1	23263.8	20649.2	14939.1	12078.5	10796.6	16722.5	0.709673	0.140455	2.74039e-07	8.77262e-07
PshuTeo1_18960	hypothetical protein	267.409	195.767	220.515	139.9	156.411	112.416	182.07	0.708865	0.186191	8.48893e-05	0.000211704
PshuTeo1_55910	ATP synthase subunit delta	66605.5	59703.5	62027	40479.4	36799.9	37305.9	50486.9	0.70873	0.090624	2.91008e-15	1.6976e-14
PshuTeo1_09660	Dual-specificity RNA methyltransferase RlmN	8375.37	7945.12	7548.14	4967.41	4750.2	4830.44	6402.78	0.707993	0.0859797	1.10885e-16	6.95897e-16
PshuTeo1_54340	putative hydrolase YcaC	51.7313	64.0488	47.9808	24.6094	35.4645	35.4479	43.2138	0.707754	0.287835	0.00792119	0.0148907
PshuTeo1_24570	2-hydroxypropyl-CoM lyase	35.2399	47.8777	46.4243	20.8942	31.8125	21.4125	33.9435	0.707339	0.32074	0.0153931	0.0275494
PshuTeo1_55440	Pyridoxal kinase PdxY	1489.4	1411.86	1472.92	918.437	911.957	832.946	1172.92	0.70702	0.0975556	2.64641e-13	1.3567e-12
PshuTeo1_45660	tRNA-modifying protein YgfZ	1533.97	1398.03	1610.08	999.289	947.304	811.534	1216.7	0.706926	0.11835	1.43891e-09	5.62465e-09
PshuTeo1_37280	hypothetical protein	29.0211	43.6219	25.3223	23.6196	14.1389	17.13	25.4756	0.706893	0.375421	0.0321626	0.0537188
PshuTeo1_51280	hypothetical protein	618.772	472.394	504.336	336.124	351.704	275.151	426.414	0.70681	0.15329	2.4702e-06	7.28308e-06
PshuTeo1_05300	50S ribosomal protein L5	55472.8	53006	54562.2	34707.1	33034.6	32071.7	43809.1	0.706711	0.0803253	1.24138e-18	8.47014e-18
PshuTeo1_41280	Chorismate synthase	3483.26	3567.73	3346.63	2203.37	2173.01	1961.74	2789.29	0.706274	0.0932728	2.30214e-14	1.26055e-13
PshuTeo1_43780	hypothetical protein	43.5317	44.6859	42.2039	25.4364	19.4409	31.0481	34.3912	0.706147	0.309484	0.012619	0.0230026
PshuTeo1_45990	Glycine cleavage system transcriptional activator	1056.16	1111.83	1017.11	634.094	659.225	648.799	854.537	0.70525	0.100182	1.19283e-12	5.82742e-12
PshuTeo1_26730	Beta-lactamase	401.61	449.63	481.706	335.512	243.158	223.655	355.878	0.704433	0.170352	2.15773e-05	5.75294e-05
PshuTeo1_32210	hypothetical protein	1276.82	1426.54	1546.48	837.599	982.833	761.156	1138.57	0.704318	0.131247	4.93876e-08	1.70734e-07
PshuTeo1_02450	hypothetical protein	1232.23	1179.31	1312.92	734.686	801.28	736.001	999.404	0.703682	0.103276	5.92534e-12	2.7692e-11
PshuTeo1_48480	Transcription termination/antitermination protein NusA	23952.2	23388.3	26419.4	16870.4	15520.5	12504.5	19775.9	0.702771	0.12668	1.79063e-08	6.42759e-08
PshuTeo1_27880	2,5-dichloro-2,5-cyclohexadiene-1,4-diol dehydrogenase LinX	267.409	248.964	204.689	128.999	159.062	147.746	192.812	0.702275	0.169626	2.1099e-05	5.64122e-05
PshuTeo1_41030	hypothetical protein	1616.61	1414.32	1412	894.288	890.211	932.107	1193.26	0.701446	0.103974	9.40622e-12	4.27358e-11
PshuTeo1_42800	HTH-type transcriptional repressor DasR	48.714	37.2382	36.9284	19.9858	26.5104	24.6244	32.3335	0.70128	0.317804	0.0154512	0.0276447
PshuTeo1_54720	Deoxyuridine 5'-triphosphate nucleotidohydrolase	128.522	148.953	137.163	76.3093	83.0659	91.0032	110.836	0.700671	0.18717	0.000109273	0.000269571
PshuTeo1_34570	hypothetical protein	70.4798	70.2207	66.4711	40.88	41.5329	40.6838	55.0447	0.700213	0.242058	0.00225934	0.00465143
PshuTeo1_34520	Translation initiation factor IF-3	73643.1	69512.1	64422.1	40999.9	45074.7	40861.5	55752.2	0.69972	0.0949987	8.78782e-14	4.63838e-13
PshuTeo1_20810	hypothetical protein	96.3216	109.074	84.4302	65.6152	55.981	51.408	77.1383	0.699372	0.222722	0.00100401	0.00219103
PshuTeo1_31540	Peptidyl-prolyl cis-trans isomerase cyp18	5708.87	5362.31	5810.42	3169.56	3656.67	3513.79	4536.94	0.698984	0.0963444	2.41279e-13	1.24139e-12
PshuTeo1_47930	Cadmium, cobalt and zinc/H(+)-K(+) antiporter	1637.62	1657.63	1383.23	885.733	894.283	1075.98	1255.75	0.698788	0.125961	1.71369e-08	6.16304e-08
PshuTeo1_18530	Acetylornithine/succinyldiaminopimelate aminotransferase	477.613	531.29	509.559	314.768	327.928	282.988	407.358	0.698667	0.12466	1.30633e-08	4.74584e-08
PshuTeo1_51650	Phosphopantetheine adenylyltransferase	468.484	434.091	601.405	360.652	293.382	255.879	402.316	0.698053	0.17277	3.26925e-05	8.56847e-05
PshuTeo1_45120	Homoserine dehydrogenase	11731.7	12062.2	12687.1	7866.44	7819	6690.33	9809.48	0.696673	0.100428	2.52485e-12	1.21273e-11
PshuTeo1_50360	hypothetical protein	17.62	18.0871	13.7163	9.99289	9.72047	6.42375	12.5934	0.696294	0.472781	0.0717391	0.11085
PshuTeo1_27560	Acetolactate synthase	5496.67	5319.1	6414.06	4179.16	3635.84	2659.81	4617.44	0.696172	0.160309	8.68642e-06	2.41285e-05
PshuTeo1_49940	D-serine/D-alanine/glycine transporter	1084.28	1082.7	1184.71	902.586	470.857	650.105	895.874	0.695981	0.195153	0.000219241	0.000518461
PshuTeo1_51950	hypothetical protein	1434.84	1764.5	1604.83	1032.18	982.962	926.66	1291	0.695776	0.114248	7.00044e-10	2.79382e-09
PshuTeo1_36780	Bifunctional protein FolD protein	1995.2	1676.78	2187.22	1151.91	1320.22	1113.45	1574.13	0.69402	0.129802	5.5934e-08	1.92202e-07
PshuTeo1_47590	hypothetical protein	766.708	898.977	855.2	564.616	556.258	418.798	676.759	0.693814	0.143734	8.57473e-07	2.65134e-06
PshuTeo1_32820	hypothetical protein	40.4223	44.6859	43.259	25.4364	17.6736	32.1188	33.9327	0.693407	0.318592	0.0167063	0.0296764
PshuTeo1_25810	Ferripyoverdine receptor	265.19	549.541	360.541	196.518	213.118	293.153	313.01	0.693349	0.242794	0.0025405	0.00519099
PshuTeo1_20050	hypothetical protein	57.0058	176.616	83.3526	64.4996	43.3003	73.8731	83.1078	0.693217	0.355415	0.0281681	0.0476928
PshuTeo1_39940	hypothetical protein	1456.24	1416.12	1491.91	806.699	957.025	919.667	1174.61	0.692443	0.106419	4.82039e-11	2.08239e-10
PshuTeo1_26410	Urease subunit beta	24.8752	27.6627	41.1488	12.7182	22.092	18.2006	24.4496	0.691859	0.378343	0.0369854	0.0609767
PshuTeo1_40560	Ribosomal large subunit PshuTeo1douridine synthase C	2408.75	2125.77	2439.38	1359.03	1546.44	1387.53	1877.82	0.690281	0.106724	6.2786e-11	2.68391e-10
PshuTeo1_48180	putative protein	2154.78	2347.03	2515.47	1683.36	1486.11	1128.94	1885.95	0.687784	0.148989	2.44772e-06	7.228e-06
PshuTeo1_13270	hypothetical protein	656.084	658.585	529.659	433.328	349.937	346.883	495.746	0.687764	0.14586	1.50204e-06	4.5172e-06
PshuTeo1_47870	NADPH:quinone oxidoreductase MdaB	288.138	305.354	316.529	207.125	182.922	167.018	244.514	0.687707	0.145833	1.51581e-06	4.55141e-06
PshuTeo1_45190	Ribosome maturation factor RimM	12839.8	13373.8	16221.1	10211.8	8535.46	7278.11	11410	0.68724	0.144907	1.30139e-06	3.93657e-06
PshuTeo1_27430	2-dehydro-3-deoxygluconokinase	245.116	231.009	228.433	147.393	149.487	134.236	189.279	0.687191	0.150013	2.91621e-06	8.5189e-06
PshuTeo1_08560	Uracil permease	1926.01	1755.56	1840.01	1262.92	1118.57	1025.46	1488.09	0.68538	0.111836	5.70483e-10	2.28955e-09
PshuTeo1_32190	hypothetical protein	7.25528	10.6395	4.22039	1.81689	4.4184	3.21188	5.26039	0.684891	0.693701	0.130625	0.188526
PshuTeo1_47700	DNA repair protein RadA	2127.31	1977.88	1946.97	1303.68	1331.91	1101.46	1631.54	0.684804	0.110686	3.96908e-10	1.60876e-09
PshuTeo1_29620	Protein ImuB	877.275	847.576	877.079	578.945	525.774	501.99	701.44	0.684749	0.108615	1.84709e-10	7.65509e-10
PshuTeo1_45180	tRNA (guanine-N(1)-)-methyltransferase	28559.9	27924.4	30603.1	19915.8	18334.6	15321.7	23443.3	0.683108	0.116709	2.11558e-09	8.16907e-09
PshuTeo1_49640	hypothetical protein	1122.7	990.935	994.712	705.573	616.761	597.65	838.054	0.682682	0.117348	3.80873e-09	1.43955e-08
PshuTeo1_27530	Inner membrane transport protein YdhP	494.507	463.395	573.495	323.385	310.072	311.567	412.737	0.682251	0.130448	1.07541e-07	3.60214e-07
PshuTeo1_52590	L-cystine-binding protein FliY	21779.3	20143.8	20576.5	13692.1	13836.7	11130.2	16859.8	0.681724	0.111291	5.44954e-10	2.19326e-09
PshuTeo1_42940	hypothetical protein	72.244	76.5006	77.3625	46.7813	46.7459	42.7538	60.398	0.681403	0.232733	0.00208099	0.00431068
PshuTeo1_46210	Methyl-accepting chemotaxis protein McpG	888.678	726.988	948.828	519.22	558.863	504.956	691.255	0.680672	0.131539	1.44693e-07	4.76827e-07
PshuTeo1_50290	Putative cytokinin riboside 5'-monophosphate phosphoribohydrolase	1200.8	1095.9	1029.31	693.065	731.395	634.803	897.546	0.679863	0.113863	1.51236e-09	5.89965e-09
PshuTeo1_42040	DNA-binding transcriptional regulator BolA	953.551	1012.88	1057.21	709.495	618.576	541.736	815.574	0.678681	0.127011	5.83776e-08	2.00357e-07
PshuTeo1_53610	HTH-type transcriptional activator AllS	337.889	364.935	367.174	266.174	173.201	218.408	287.963	0.67857	0.168613	3.57063e-05	9.33266e-05
PshuTeo1_45300	NADH pyrophosphatase	447.754	463.882	426.259	256.181	277.475	295.493	361.174	0.678534	0.126125	4.69722e-08	1.62778e-07
PshuTeo1_48490	Ribosome maturation factor RimP	7249.06	6457.11	6652.38	4622.17	4155.94	3868.17	5500.81	0.676849	0.10476	6.32471e-11	2.7016e-10
PshuTeo1_16680	Chemotaxis protein CheY	4428.36	5106.18	4592.76	3415	2952.38	2372.18	3811.14	0.676039	0.140286	8.96874e-07	2.76121e-06
PshuTeo1_55060	hypothetical protein	2211.28	2176.87	1991.55	1370.5	1363.32	1234.91	1724.74	0.675968	0.0996183	7.482e-12	3.45989e-11
PshuTeo1_11150	ECF RNA polymerase sigma factor SigF	647.793	677.736	610.901	396.082	418.864	387.566	523.157	0.67593	0.113275	1.55261e-09	6.04838e-09
PshuTeo1_33830	IS66 family transposase ISPpu30	586.641	463.882	515.942	343.392	330.496	295.493	422.641	0.675489	0.137348	5.59448e-07	1.75357e-06
PshuTeo1_15640	Protein YciI	1202.3	1195.88	1051.93	744.016	741.407	659.505	932.507	0.674473	0.111982	1.10698e-09	4.37809e-09
PshuTeo1_00640	hypothetical protein	24.1812	33.711	28.8971	17.3294	17.2937	15.2326	22.7742	0.673981	0.36198	0.0351899	0.0583705
PshuTeo1_35510	Methionine synthase	10395.7	9287.46	10293	5957.85	6744.39	6009.34	8114.62	0.673741	0.0985045	5.78684e-12	2.70669e-11
PshuTeo1_43570	hypothetical protein	155.47	141.505	194.138	88.1191	103.39	110.274	132.15	0.673685	0.193204	0.000303843	0.000706533
PshuTeo1_05420	30S ribosomal protein S4	2697.93	2927.99	3211.71	1942.25	1933.49	1623.07	2389.41	0.672974	0.116759	5.34434e-09	1.98967e-08
PshuTeo1_51740	putative zinc protease	157.114	188.206	216.336	129.444	108.172	107.191	151.077	0.672936	0.184869	0.000171179	0.000411104
PshuTeo1_49730	Bifunctional purine biosynthesis protein PurH	5594.63	5668.53	6035.4	4136.48	3614.99	3012.07	4677.02	0.671078	0.126624	7.46832e-08	2.54461e-07
PshuTeo1_52330	Protein-export protein SecB	753.512	912.869	898.942	534.165	550.532	512.83	693.808	0.670785	0.11977	1.3782e-08	5.00058e-08
PshuTeo1_54880	2-iminobutanoate/2-iminopropanoate deaminase	1072.42	1430.08	1332.15	1006.52	722.344	636.64	1033.36	0.670626	0.177383	9.8421e-05	0.000243854
PshuTeo1_08090	HTH-type transcriptional regulator TrpI	111.939	75.5404	106.565	54.5067	56.5555	68.52	78.9377	0.67021	0.233992	0.00256142	0.00523187
PshuTeo1_29200	Histidinol-phosphatase	3448.33	3205.68	2990.14	2245.67	1903.45	1868.24	2610.25	0.669814	0.113046	2.01921e-09	7.80223e-09
PshuTeo1_23450	hypothetical protein	128.06	92.5075	101.61	66.8501	72.7071	56.7956	86.4217	0.669727	0.220097	0.00146271	0.00310887
PshuTeo1_05150	Elongation factor G 1	54466.2	55937.4	69285.5	39076.9	40179	32836.5	48630.2	0.667468	0.128711	1.40571e-07	4.64047e-07
PshuTeo1_11260	Heme oxygenase PigA	579.386	868.183	530.714	446.046	364.076	411.12	533.254	0.667331	0.18556	0.000203562	0.000483989
PshuTeo1_50700	Transcription termination factor Rho	13691.8	11902.4	14309.7	8360.47	8607.65	8017.68	10814.9	0.667014	0.101492	3.24131e-11	1.42284e-10
PshuTeo1_05390	50S ribosomal protein L36	2571.48	2502.41	2690.5	1525.28	1797.4	1536.35	2103.9	0.666797	0.10495	1.37197e-10	5.71921e-10
PshuTeo1_52610	Glutamine transport ATP-binding protein GlnQ	3738.54	3483.37	3473.38	2352.87	2424.82	1905.71	2896.45	0.666583	0.11675	7.35027e-09	2.70997e-08
PshuTeo1_14120	hypothetical protein	441.535	406.429	405.157	252.548	266.871	263.374	339.319	0.666346	0.124544	5.67584e-08	1.94917e-07
PshuTeo1_43000	Histidinol-phosphate aminotransferase	1105.75	937.933	971.669	625.142	631.242	630.994	817.121	0.666325	0.110326	1.00456e-09	3.97853e-09
PshuTeo1_36590	hypothetical protein	72.5528	73.4125	63.3058	54.5067	34.4635	37.4719	55.9522	0.666055	0.261727	0.00668931	0.0127257
PshuTeo1_36860	hypothetical protein	2662.92	2469.03	2365.83	1668.6	1483.25	1548.75	2033.06	0.665575	0.0999132	1.76375e-11	7.85707e-11
PshuTeo1_44550	Succinyl-diaminopimelate desuccinylase	575.459	573.452	528.428	357.208	369.584	320.047	454.03	0.665475	0.120742	2.32818e-08	8.28425e-08
PshuTeo1_57060	hypothetical protein	996.046	876.695	932.706	503.278	705.176	538.525	758.737	0.665166	0.145271	3.02003e-06	8.7952e-06
PshuTeo1_40300	Glutamate--tRNA ligase	4401.68	4462.57	4680.72	3082.35	2985.82	2406.1	3669.87	0.665051	0.116464	7.33971e-09	2.70782e-08
PshuTeo1_39050	Ammonia channel	254.145	285.384	234.997	140.241	158.968	183.333	209.511	0.664324	0.163056	2.91776e-05	7.68604e-05
PshuTeo1_49580	Peptidoglycan D,D-transpeptidase MrdA	3683.68	3281.46	3482.2	2208.52	2308.72	2035.04	2833.27	0.663849	0.0985055	9.80386e-12	4.44717e-11
PshuTeo1_13690	Tol-Pal system protein TolQ	3665.99	3257.81	3321.44	2180.27	2190.64	2064.17	2780.05	0.663648	0.0939214	1.05427e-12	5.17261e-12
PshuTeo1_29340	Glycine cleavage system transcriptional activator	183.455	184.063	190.973	109.013	125.482	112.416	150.9	0.663544	0.163041	3.01568e-05	7.92205e-05
PshuTeo1_32950	hypothetical protein	21.6874	22.9497	26.0217	17.7429	11.4344	10.9092	18.4576	0.663042	0.402285	0.0558574	0.0885132
PshuTeo1_13720	Tol-Pal system protein TolB	10569.1	10922.9	10721.1	6698.52	6964.17	6610.52	8747.72	0.663035	0.0781349	1.41133e-17	9.24324e-17
PshuTeo1_26550	hypothetical protein	117.121	91.4997	125.557	76.3093	72.4617	55.6725	89.7701	0.66279	0.220735	0.00168551	0.00354809
PshuTeo1_05290	50S ribosomal protein L24	13419.2	12790.8	13049.4	8622.96	8478.02	7583.24	10657.3	0.662764	0.0905543	1.65648e-13	8.63154e-13
PshuTeo1_52480	HTH-type transcriptional repressor DasR	649.866	686.248	706.915	478.75	459.513	334.035	552.554	0.662489	0.148983	5.65723e-06	1.6034e-05
PshuTeo1_46690	hypothetical protein	329.597	355.359	428.369	239.829	227.989	226.973	301.353	0.662073	0.146345	3.91304e-06	1.12923e-05
PshuTeo1_41610	hypothetical protein	308.737	290.963	379.717	208.367	215.599	186.122	264.918	0.660741	0.155138	1.33016e-05	3.6295e-05
PshuTeo1_27420	hypothetical protein	127.486	121.29	148.769	81.76	92.7863	70.6613	107.125	0.659899	0.197497	0.000532521	0.00120732
PshuTeo1_43720	hypothetical protein	217.532	237.694	226.944	140.506	141.528	144.6	184.801	0.658594	0.150141	7.45494e-06	2.08906e-05
PshuTeo1_25820	Protein FecR	593.187	1305.75	1001.03	503.825	527.135	748.464	779.899	0.656777	0.240277	0.00387794	0.00768724
PshuTeo1_14180	Phosphoethanolamine transferase EptA	380.153	359.474	301.642	214.154	221.923	217.241	282.431	0.656284	0.14306	2.92419e-06	8.53786e-06
PshuTeo1_44620	Multidrug resistance protein MdtB	3151.11	2631.65	2709.79	1946.24	1670.15	1733.5	2307.07	0.655993	0.114369	6.38326e-09	2.36259e-08
PshuTeo1_22270	hypothetical protein	28.1405	186.066	67.6366	21.3686	38.8609	60.2213	67.049	0.655327	0.713125	0.141399	0.202338
PshuTeo1_52500	Urocanate hydratase	581.27	592.639	729.622	397.447	430.763	366.412	516.359	0.655133	0.136781	1.09468e-06	3.33247e-06
PshuTeo1_50090	hypothetical protein	61.1516	40.4301	43.259	32.704	25.6267	28.9069	38.6797	0.654978	0.301394	0.0180336	0.0317283
PshuTeo1_24070	Phosphate transport system permease protein PstC	109.866	105.331	101.289	69.0418	69.8107	56.7431	85.3469	0.654486	0.205288	0.000917608	0.00201092
PshuTeo1_22290	hypothetical protein	27.9846	111.715	31.6529	34.5209	26.5104	35.3306	44.619	0.654378	0.44002	0.0748041	0.115057
PshuTeo1_55830	Transposon Tn7 transposition protein TnsA	1359.85	1541.66	1373.74	895.726	939.351	863.995	1162.39	0.654228	0.103787	1.92484e-10	7.95424e-10
PshuTeo1_42850	hypothetical protein	80.8445	130.866	106.565	61.7742	67.1596	67.4494	85.7764	0.652291	0.230093	0.00288576	0.00583064
PshuTeo1_45200	30S ribosomal protein S16	4213.24	4385.6	5291.31	3502.96	2901.12	2313.62	3767.98	0.651645	0.157139	2.20231e-05	5.86631e-05
PshuTeo1_06420	Thiol:disulfide interchange protein DsbD	1037.02	1031.05	1061.45	670.356	704.152	604.512	851.425	0.650612	0.106049	5.69997e-10	2.28921e-09
PshuTeo1_32580	p-hydroxybenzoate hydroxylase	388.49	395.356	370.185	242.993	239.806	246.281	313.852	0.650297	0.125044	1.30683e-07	4.33409e-07
PshuTeo1_12710	Putative D-alanyl-D-alanine carboxypeptidase	3135.89	2592.66	2658.82	1904.13	1710.56	1690.64	2282.12	0.650287	0.113364	6.46552e-09	2.39149e-08
PshuTeo1_10860	UDP-N-acetylglucosamine 1-carboxyvinyltransferase	18594.9	16109.9	17235.9	11808.3	10615.2	10461.3	14137.6	0.649758	0.099619	4.12937e-11	1.79337e-10
PshuTeo1_53040	ATP-dependent RNA helicase RhlE	5611.33	5353.32	5717.69	3653.78	3847.19	3062.54	4540.98	0.648945	0.110731	3.06496e-09	1.16693e-08
PshuTeo1_51980	Primosomal protein N'	1059.96	1059.19	1139.06	730.351	777.555	544.104	885.036	0.648748	0.142831	3.68235e-06	1.06427e-05
PshuTeo1_49600	Ribosomal silencing factor RsfS	4091.87	5210.43	4723.32	3466.16	3002.67	2364.08	3809.76	0.648409	0.151908	1.29281e-05	3.52926e-05
PshuTeo1_56830	hypothetical protein	638.606	594.988	674.075	323.293	507.516	366.362	517.473	0.648387	0.16836	7.67286e-05	0.000192276
PshuTeo1_36100	hypothetical protein	861.305	834.137	800.818	494.194	554.951	533.171	679.763	0.648376	0.108023	1.29263e-09	5.07021e-09
PshuTeo1_24540	HTH-type transcriptional regulator CynR	280.883	236.197	278.546	175.33	173.201	152.029	216.031	0.647324	0.152716	1.4829e-05	4.02894e-05
PshuTeo1_50010	High-affinity branched-chain amino acid transport ATP-binding protein LivF	51.8234	39.3661	37.9835	35.4293	20.3246	21.4125	34.3899	0.646771	0.327793	0.0292623	0.0493553
PshuTeo1_24930	hypothetical protein	63.2246	104.267	104.455	53.5982	60.0902	53.5313	73.1943	0.646747	0.250417	0.00616513	0.0118032
PshuTeo1_12770	hypothetical protein	6252.01	5317.69	5537.74	4082.99	3449.94	3283.29	4653.94	0.646718	0.118698	2.90001e-08	1.02487e-07
PshuTeo1_44410	Ribosome-recycling factor	6496.58	5632.55	6610.18	3675.57	4381.28	3817.85	5102.34	0.646386	0.112463	5.58036e-09	2.07483e-08
PshuTeo1_52750	hypothetical protein	416.701	595.503	468.167	333.845	324.311	271.954	401.747	0.646196	0.161701	4.16116e-05	0.00010802
PshuTeo1_51920	Pyridoxal phosphate homeostasis protein	502.138	594.543	525.84	346.744	356.577	322.549	441.399	0.645994	0.126191	2.04898e-07	6.63739e-07
PshuTeo1_36340	hypothetical protein	1931.98	2126.84	2019.46	1356.31	1302.54	1203.38	1656.75	0.645767	0.0987338	4.111e-11	1.78675e-10
PshuTeo1_55150	putative acyl-CoA thioester hydrolase	4337.63	5543.22	4351.41	3465.61	2862.21	2669.88	3871.66	0.645462	0.140356	2.80627e-06	8.22292e-06
PshuTeo1_41430	Orotidine 5'-phosphate decarboxylase	1177.43	1047.99	1217.58	740.382	786.475	657.364	937.87	0.644283	0.117672	2.92414e-08	1.03212e-07
PshuTeo1_05220	30S ribosomal protein S19	7973.55	7430.62	8648.63	4748.44	6028.46	4469.86	6549.93	0.643614	0.13168	6.80043e-07	2.11994e-06
PshuTeo1_32180	HTH-type transcriptional regulator DmlR	1163.95	993.729	1152.17	711.312	721.966	670.211	902.223	0.64359	0.111124	4.68206e-09	1.75454e-08
PshuTeo1_34040	N-carbamoyl-L-amino-acid hydrolase	31.094	22.3429	26.3774	9.99289	18.5573	18.2006	21.0942	0.642577	0.389628	0.0575079	0.0909772
PshuTeo1_11890	hypothetical protein	277.153	397.971	328.759	236.801	226.612	166.166	272.243	0.642509	0.18563	0.000346473	0.000800771
PshuTeo1_19160	Outer membrane protein OprM	9327.52	8986.6	9740.12	5961.85	5940.49	6027.45	7664.01	0.640752	0.0807975	1.49147e-15	8.84504e-15
PshuTeo1_54750	Orotate phosphoribosyltransferase	3020.62	2616.2	2895.22	1771.05	1892.7	1779.39	2329.2	0.640684	0.0985465	5.37001e-11	2.30935e-10
PshuTeo1_24400	Histidinol-phosphate aminotransferase	1285.78	1277.69	1338.53	909.01	781.443	796.651	1064.85	0.640419	0.105672	9.12451e-10	3.62127e-09
PshuTeo1_40840	Free methionine-R-sulfoxide reductase	2247.06	2105.56	2107.03	1440.79	1431.56	1249.42	1763.57	0.639181	0.101476	2.01943e-10	8.32704e-10
PshuTeo1_34230	Glutaminase 2	535.854	512.824	411.488	308.871	314.59	304.058	397.947	0.638832	0.139125	2.93046e-06	8.55178e-06
PshuTeo1_13980	hypothetical protein	11188.6	10540.5	9901.05	6883.01	6176.37	7143.26	8638.8	0.638688	0.0996699	9.84077e-11	4.13544e-10
PshuTeo1_34160	hypothetical protein	19.6929	20.215	13.7163	9.99289	14.1389	5.35313	13.8515	0.6385	0.46911	0.0957828	0.143423
PshuTeo1_35100	Fe(3+) dicitrate transport ATP-binding protein FecE	224.914	186.191	169.871	130.816	110.46	126.334	158.098	0.636312	0.177178	0.000216251	0.000512239
PshuTeo1_05990	hypothetical protein	6.21881	6.3837	8.44077	3.63378	1.76736	4.2825	5.12115	0.635889	0.668804	0.151528	0.215
PshuTeo1_42510	Phthiocerol synthesis polyketide synthase type I PpsC	7671.43	6687.16	6807.99	4676.48	4613.27	4262.91	5786.54	0.635625	0.0978621	5.72783e-11	2.45583e-10
PshuTeo1_34320	GTP cyclohydrolase 1	1107.98	1520.38	1258.73	638.637	817.403	1005.32	1058.08	0.635451	0.1748	0.000183408	0.000438444
PshuTeo1_52520	Proline-specific permease ProY	435.652	391.325	475.771	279.291	310.072	237.767	354.979	0.635414	0.147002	1.03428e-05	2.85765e-05
PshuTeo1_51390	putative phosphatase	737.216	810.737	680.328	496.329	466.406	459.953	608.495	0.634927	0.11804	5.04121e-08	1.7417e-07
PshuTeo1_47520	putative protein	703.762	708.59	852.518	525.989	448.025	471.075	618.327	0.634665	0.12948	6.38952e-07	1.99402e-06
PshuTeo1_13940	hypothetical protein	7.25528	3.19185	12.6612	4.54222	2.65104	3.21188	5.58557	0.634053	0.676389	0.153258	0.217131
PshuTeo1_44300	Ribonuclease HII	1814.86	1710.83	1652.28	1140.1	1151.43	1025.66	1415.86	0.633638	0.100623	2.06388e-10	8.49807e-10
PshuTeo1_47720	Flavodoxin/ferredoxin--NADP reductase	1699.81	1985.33	1800	1121.93	1236.27	1156.28	1499.93	0.633162	0.105004	1.11121e-09	4.39179e-09
PshuTeo1_21320	DNA-binding transcriptional activator DecR	474.702	542.614	515.942	332.491	332.263	315.834	418.975	0.632194	0.120541	1.05514e-07	3.5384e-07
PshuTeo1_05400	30S ribosomal protein S13	5462.05	6233.27	6691.82	4637.1	3946.57	3132.24	5017.17	0.631934	0.149191	1.50935e-05	4.09692e-05
PshuTeo1_06170	Inorganic pyrophosphatase	1691.52	2128.96	2555.44	1372.66	1458.07	1232.29	1739.82	0.631065	0.15259	2.37628e-05	6.31206e-05
PshuTeo1_47290	Metal-PshuTeo1dopaline receptor CntO	425.816	848.663	597.566	280.958	302.532	523.62	496.526	0.630748	0.383325	0.0591456	0.0933353
PshuTeo1_49830	Sulfite reductase [ferredoxin]	681.908	655.617	611.501	445.969	406.425	396.337	532.959	0.630357	0.116232	3.9793e-08	1.39251e-07
PshuTeo1_52690	Phosphoribosyl-AMP cyclohydrolase	2928.65	4056.86	3122.07	2334.22	2194.77	1926.79	2760.56	0.629064	0.142261	6.35457e-06	1.78861e-05
PshuTeo1_26390	Urease accessory protein UreD	48.714	55.3254	72.8017	40.88	37.9982	29.9775	47.6161	0.628935	0.277949	0.0150501	0.0270457
PshuTeo1_51830	tRNA (guanine-N(7)-)-methyltransferase	3946.87	3621.68	3896.47	2728.97	2542.35	2089.86	3137.7	0.628726	0.119662	1.08582e-07	3.63276e-07
PshuTeo1_55270	HTH-type transcriptional regulatory protein GabR	811.742	918.748	877.476	546.684	584.269	544.974	713.982	0.628033	0.108417	4.72224e-09	1.76844e-08
PshuTeo1_36410	hypothetical protein	3.1094	9.57555	10.551	4.54222	1.76736	4.2825	5.638	0.627872	0.675198	0.155796	0.22029
PshuTeo1_11530	GMP synthase [glutamine-hydrolyzing]	8836.66	8741.37	9713.02	6127.14	6108.43	5326.19	7475.47	0.627823	0.100449	2.8047e-10	1.14412e-09
PshuTeo1_51440	Phosphatidylglycerol--prolipoprotein diacylglyceryl transferase	1743.34	1591.67	1802.11	1195.51	1162.04	938.938	1405.6	0.62704	0.12303	2.36151e-07	7.60663e-07
PshuTeo1_47310	putative RNA polymerase sigma factor FecI	459.789	1135.68	683.316	321.624	374.494	607.6	597.084	0.626849	0.445404	0.0903377	0.136054
PshuTeo1_32280	hypothetical protein	605.51	641.318	637.833	385.331	438.822	386.593	515.901	0.626333	0.116229	4.84733e-08	1.67878e-07
PshuTeo1_52980	Ribosomal RNA small subunit methyltransferase E	834.357	669.224	742.788	468.757	530.208	443.239	614.762	0.624697	0.131334	1.35452e-06	4.08863e-06
PshuTeo1_38870	Molybdenum cofactor biosynthesis protein B	1115.24	1080.97	1235.52	777.629	756.43	675.565	940.226	0.624267	0.111904	1.66904e-08	6.01e-08
PshuTeo1_16140	Leucine-responsive regulatory protein	249.789	204.278	291.207	171.696	162.597	140.252	203.303	0.624001	0.175907	0.000261324	0.00061215
PshuTeo1_56680	hypothetical protein	97.428	120.226	110.785	60.8658	71.578	76.0144	89.4829	0.623473	0.206829	0.00169531	0.00356346
PshuTeo1_13340	Sensor protein PhoQ	1541.56	1341.26	1054.49	876	804.604	846.275	1077.36	0.623411	0.144674	1.10973e-05	3.05284e-05
PshuTeo1_55920	ATP synthase subunit b	64883.9	56964.9	58324.7	40944.5	38176.7	37349.8	49440.8	0.622773	0.0938851	2.33184e-11	1.03234e-10
PshuTeo1_02790	Lipid A 1-diphosphate synthase	3408.94	3366.34	2933.17	1944.07	2210.97	2112.34	2662.64	0.622646	0.105799	2.74181e-09	1.0502e-08
PshuTeo1_11730	hypothetical protein	20.1765	29.2059	40.3902	20.8074	16.3185	16.179	23.8463	0.621916	0.377032	0.0591309	0.0933353
PshuTeo1_57240	hypothetical protein	185.528	173.424	173.036	114.464	114.878	111.345	145.446	0.621227	0.162469	8.89044e-05	0.000221427
PshuTeo1_00720	Glycine cleavage system transcriptional activator	176.2	191.511	255.333	153.527	122.831	119.91	169.885	0.620823	0.193303	0.0008812	0.00193783
PshuTeo1_07150	tRNA-Pro(tgg)	3316.7	3248.24	2651.46	1865.95	2178.27	1900.36	2526.83	0.620389	0.122653	2.87949e-07	9.19729e-07
PshuTeo1_11520	Inosine-5'-monophosphate dehydrogenase	5385.8	5422.81	6110.33	4091.18	3723.18	3105.8	4639.85	0.620279	0.12372	3.8407e-07	1.21654e-06
PshuTeo1_37260	hypothetical protein	645.72	512.824	619.342	341.575	402.074	401.484	487.17	0.620249	0.137997	4.73488e-06	1.35679e-05
PshuTeo1_47860	HTH-type transcriptional regulator DmlR	834.357	839.456	850.408	541.433	567.322	523.536	692.752	0.619845	0.102393	9.79472e-10	3.88456e-09
PshuTeo1_43820	hypothetical protein	142.663	119.454	122.671	76.0489	83.2863	86.5715	105.116	0.619797	0.190636	0.000766847	0.00169813
PshuTeo1_56300	hypothetical protein	6364.95	6061.32	6106.9	3850.9	4125.9	4039.47	5091.57	0.619758	0.0827841	4.89913e-14	2.63207e-13
PshuTeo1_41670	hypothetical protein	4424.71	4009.44	3929.06	2723.06	2784.46	2492.83	3393.93	0.61962	0.0979054	1.6602e-10	6.9006e-10
PshuTeo1_02150	hypothetical protein	3396.93	3491.83	3570.97	2307.39	2196.86	2279.96	2873.99	0.619152	0.0836319	9.2055e-14	4.8454e-13
PshuTeo1_05850	Transcriptional repressor NrdR	278.81	283.011	273.27	197.132	182.922	156.311	228.576	0.618171	0.14755	1.9226e-05	5.16705e-05
PshuTeo1_41950	Methylthioribose-1-phosphate isomerase	3225.86	2827.23	2795.38	1950.14	1946.29	1838.5	2430.57	0.617555	0.0997269	4.09517e-10	1.65869e-09
PshuTeo1_12100	hypothetical protein	58.2504	78.8806	90.6951	50.7394	44.096	48.0546	61.786	0.6168	0.251301	0.00912604	0.0170434
PshuTeo1_31150	hypothetical protein	88.326	111.176	94.195	65.435	55.5827	65.7531	80.078	0.616454	0.215131	0.00275932	0.00559805
PshuTeo1_43770	hypothetical protein	93.2821	81.9241	66.4711	55.4151	40.6492	56.7431	65.7475	0.616405	0.246553	0.00809396	0.0151905
PshuTeo1_56640	hypothetical protein	190.71	157.465	179.366	108.105	106.042	125.263	144.492	0.615886	0.173189	0.000252926	0.000593451
PshuTeo1_47460	Pectin degradation repressor protein KdgR	248.752	289.394	299.647	196.224	167.899	175.583	229.583	0.615762	0.151127	3.15192e-05	8.26855e-05
PshuTeo1_52150	HTH-type transcriptional regulator BenM	298.503	307.481	315.474	170.788	209.432	215.196	252.812	0.614734	0.146163	1.76897e-05	4.77212e-05
PshuTeo1_49740	Phosphoribosylamine--glycine ligase	7428.64	7075.18	7565.2	4786.11	5008.93	4548.08	6068.69	0.61438	0.0867616	9.07109e-13	4.47366e-12
PshuTeo1_57290	hypothetical protein	230.096	352.167	276.435	202.583	142.272	204.489	234.674	0.613924	0.200212	0.00144538	0.00307318
PshuTeo1_44720	tRNA threonylcarbamoyladenosine biosynthesis protein TsaB	649.705	543.735	606.477	449.43	382.492	329.354	493.532	0.613638	0.144957	1.58266e-05	4.28979e-05
PshuTeo1_41060	HTH-type transcriptional regulator DmlR	500.614	543.678	477.959	341.575	343.751	299.775	417.892	0.613503	0.125635	7.24608e-07	2.25394e-06
PshuTeo1_13910	Phosphoribosylaminoimidazole-succinocarboxamide synthase	5774.16	5338.9	5745	3889.05	3677.87	3400.31	4637.55	0.613017	0.0945961	6.38078e-11	2.72351e-10
PshuTeo1_28980	hypothetical protein	432.808	524.397	427.185	257.419	299.815	338.9	380.087	0.612324	0.150619	3.29268e-05	8.62197e-05
PshuTeo1_53430	Bifunctional protein PutA	5711.9	5614.65	5916.83	3988.5	3572.24	3670.53	4745.77	0.612305	0.0888659	3.89955e-12	1.84969e-11
PshuTeo1_11630	hypothetical protein	129.802	116.889	105.23	68.6203	76.5845	80.6639	96.2982	0.611289	0.198774	0.0014109	0.0030033
PshuTeo1_00800	Lipid A biosynthesis palmitoleoyltransferase	2542.46	2247.06	2352.87	1607.04	1617.13	1423.93	1965.08	0.610894	0.103266	2.30726e-09	8.89722e-09
PshuTeo1_56380	hypothetical protein	567.985	612.835	594.019	321.589	353.472	474.287	487.365	0.61054	0.155209	5.68739e-05	0.000144551
PshuTeo1_35120	hypothetical protein	178.273	131.93	157.209	96.2951	101.623	102.78	128.018	0.610194	0.184843	0.000652249	0.0014648
PshuTeo1_38400	hypothetical protein	17.62	17.0232	23.2121	6.35911	12.3715	14.9888	15.2624	0.609962	0.445984	0.0991983	0.147956
PshuTeo1_21700	hypothetical protein	300.642	388.007	288.241	231.208	197.619	200.91	267.771	0.609671	0.160336	9.6628e-05	0.000239619
PshuTeo1_40160	HTH-type transcriptional activator CmpR	41.4587	51.0696	54.865	32.704	22.092	37.4719	39.9435	0.609202	0.299737	0.0268764	0.0457637
PshuTeo1_37270	hypothetical protein	1571.29	1409.73	1395.89	943.874	978.233	931.444	1205.08	0.609087	0.100248	8.62053e-10	3.4284e-09
PshuTeo1_53970	Adenylosuccinate synthetase	7357.51	7303.8	7946.89	5147.33	4850.63	4763.31	6228.25	0.608884	0.0876695	2.64598e-12	1.26878e-11
PshuTeo1_34270	HTH-type transcriptional regulator HdfR	478.41	496.171	454.658	300.951	312.879	316.569	393.273	0.608695	0.118666	2.01307e-07	6.53219e-07
PshuTeo1_46160	4-hydroxybenzoate transporter PcaK	976.824	934.983	1025.37	686.123	642.63	583.207	808.19	0.608571	0.110947	2.89061e-08	1.02219e-07
PshuTeo1_40460	3-oxoacyl-[acyl-carrier-protein] synthase 2	13560	12608.4	12207.8	8808.54	8494.93	7761.18	10573.5	0.60753	0.0946481	9.70032e-11	4.07942e-10
PshuTeo1_53540	hypothetical protein	1196.82	1074.93	1122.95	707.201	726.562	782.934	935.233	0.607457	0.104355	4.05807e-09	1.52974e-08
PshuTeo1_05010	tRNA-Gly(tcc)	876.852	896.91	762.835	478.75	655.69	510.688	696.954	0.607173	0.145215	2.0059e-05	5.3775e-05
PshuTeo1_24080	Phosphate transport system permease protein PstA	38.3493	43.6219	40.0937	29.0702	21.2083	25.695	33.0064	0.607115	0.305962	0.0302839	0.050883
PshuTeo1_38650	Beta-hexosaminidase	2393.64	2012.98	2236.96	1419.55	1497.02	1420.92	1830.18	0.606687	0.10326	2.95605e-09	1.12772e-08
PshuTeo1_53130	Membrane-bound lytic murein transglycosylase A	1914.3	1845.69	1856.05	1267	1275.3	1124.2	1547.09	0.606681	0.097614	3.6128e-10	1.46748e-09
PshuTeo1_56730	hypothetical protein	1657.67	1600.21	1713.86	924.518	1293.62	1021.5	1368.56	0.60448	0.135739	6.19561e-06	1.74904e-05
PshuTeo1_35080	hypothetical protein	80.428	96.464	80.6665	57.0475	52.3229	55.5886	70.4196	0.603719	0.221471	0.00431005	0.00847322
PshuTeo1_17220	5-hydroxyisourate hydrolase	369.945	463.153	362.927	289.072	249.022	238.436	328.759	0.603474	0.151028	4.42271e-05	0.000114342
PshuTeo1_02050	hypothetical protein	14.3618	19.1391	16.8304	10.584	10.4087	7.97462	13.2164	0.601113	0.449504	0.106581	0.157608
PshuTeo1_14160	Cystathionine beta-lyase	3869.82	3831.86	3621.65	2429.62	2502.02	2506.14	3126.85	0.600939	0.0840046	5.94222e-13	2.98733e-12
PshuTeo1_30710	PCP degradation transcriptional activation protein	188.637	210.662	199.413	124.457	112.227	153.099	164.749	0.600729	0.172141	0.000329926	0.000763764
PshuTeo1_15140	hypothetical protein	125.321	121.691	114.931	84.1856	70.0873	79.8902	99.3511	0.600186	0.191745	0.00119177	0.00256542
PshuTeo1_54500	ATP-dependent DNA helicase Rep	587.253	517.461	615.504	415.323	371.014	336.948	473.917	0.599489	0.132955	4.56605e-06	1.31105e-05
PshuTeo1_11880	hypothetical protein	260.252	308.601	251.399	189.146	176.406	168.866	225.778	0.598733	0.150415	4.74312e-05	0.000121963
PshuTeo1_48660	DNA repair protein RecN	1221.73	1205.92	1219.63	764.523	868.14	762.82	1007.13	0.597716	0.102914	4.50659e-09	1.6899e-08
PshuTeo1_03700	putative acyltransferase YihG	578.349	488.353	541.265	350.66	380.866	321.188	443.447	0.596525	0.129488	2.88784e-06	8.44034e-06
PshuTeo1_08430	Glutamyl-tRNA reductase	1475.27	1349.69	1438.82	983.601	945.829	873.745	1177.83	0.596154	0.101257	2.78945e-09	1.06701e-08
PshuTeo1_57540	hypothetical protein	124.376	123.418	144.548	93.5698	94.5537	64.2375	107.451	0.595772	0.206334	0.00267497	0.00544431
PshuTeo1_43540	hypothetical protein	87.0633	88.3078	83.3526	49.056	61.8576	55.6725	70.885	0.595741	0.220187	0.00463538	0.00905667
PshuTeo1_40250	tRNA-Ala(ggc)	9289.86	9468.09	9202.55	5298.96	7090.64	5886.3	7706.07	0.595513	0.120413	3.89871e-07	1.23423e-06
PshuTeo1_56540	hypothetical protein	97.428	85.116	88.6281	54.5067	64.5086	55.6725	74.31	0.59525	0.216156	0.00402101	0.00794602
PshuTeo1_44080	DNA mismatch repair protein MutS	2497.75	2521.99	3005.56	1860.64	1786.66	1629.47	2217.01	0.594346	0.113917	1.28489e-07	4.26629e-07
PshuTeo1_05060	Transcription termination/antitermination protein NusG	11634.4	10687.4	12175.8	8076.07	7718.94	6885.19	9529.62	0.594291	0.10266	4.35239e-09	1.63637e-08
PshuTeo1_47210	p-hydroxybenzoic acid efflux pump subunit AaeA	46.6411	50.0056	30.5978	22.7111	30.0451	26.7656	34.4611	0.594285	0.316656	0.0392107	0.0641824
PshuTeo1_56650	hypothetical protein	1032.49	975.945	935.358	563.267	713.765	657.758	813.098	0.594273	0.12241	8.51213e-07	2.63341e-06
PshuTeo1_33880	hypothetical protein	179.309	189.383	173.036	134.45	125.482	91.0032	148.777	0.593742	0.184158	0.000880168	0.0019363
PshuTeo1_38750	hypothetical protein	217.658	207.47	202.579	131.724	136.97	142.393	173.133	0.593652	0.152874	7.1918e-05	0.000181015
PshuTeo1_41690	hypothetical protein	53.8963	57.4533	51.6997	39.0631	35.3472	28.9069	44.3944	0.593269	0.268711	0.0182201	0.032007
PshuTeo1_49690	Ribosomal protein L11 methyltransferase	1145.3	1154.39	1094.14	734.932	732.57	771.921	938.873	0.593065	0.096737	6.18776e-10	2.47641e-09
PshuTeo1_41230	hypothetical protein	894.472	673.48	721.686	562.327	468.35	470.005	631.72	0.592977	0.14481	2.98163e-05	7.83622e-05
PshuTeo1_04750	Anthranilate synthase component 2	1809.67	1629.97	1923.44	1250.02	1207.99	1074.91	1482.67	0.592053	0.112041	9.05486e-08	3.06422e-07
PshuTeo1_46010	HTH-type transcriptional regulator DmlR	809.482	821.369	760.725	506.912	562.904	506.406	661.3	0.591469	0.109356	4.52384e-08	1.57151e-07
PshuTeo1_06020	1-deoxy-D-xylulose-5-phosphate synthase	8251.74	6678.85	7759.88	5215.63	5434.42	4314.38	6275.82	0.591197	0.125884	2.14096e-06	6.36493e-06
PshuTeo1_52130	Protein YgiW	37.7761	43.2977	70.7059	26.6413	35.9512	32.3877	41.1266	0.590783	0.311856	0.0377525	0.0620445
PshuTeo1_26780	Transcriptional regulatory protein RstA	421.843	377.702	372.449	252.548	241.244	278.363	324.025	0.590492	0.132937	6.26511e-06	1.76692e-05
PshuTeo1_46840	DNA-binding transcriptional activator DecR	144.069	125.546	116.061	89.936	87.4843	72.8025	105.983	0.590385	0.194888	0.00170162	0.0035741
PshuTeo1_09550	tRNA (cytidine/uridine/adenosine-2'-O-)-methyltransferase TrmJ	3285.6	2872.66	2913.12	2115.77	1947.63	1926.05	2510.14	0.589979	0.100704	3.14469e-09	1.1949e-08
PshuTeo1_42880	HTH-type transcriptional regulator DmlR	110.902	141.505	126.612	80.8516	74.2291	92.0738	104.362	0.589616	0.197447	0.00194047	0.00403129
PshuTeo1_02490	D-methionine-binding lipoprotein MetQ	15.547	9.57555	15.8265	4.54222	7.95311	10.7063	10.6918	0.588338	0.5097	0.140022	0.20067
PshuTeo1_10490	Aromatic amino acid transport protein AroP	3121.95	2779.27	2934.82	1976.04	2075.01	1797.6	2447.45	0.587212	0.101511	5.28224e-09	1.96912e-08
PshuTeo1_28580	Protein MgtC	226.987	237.261	239.507	156.252	146.691	160.594	194.549	0.586982	0.146793	4.48767e-05	0.000115707
PshuTeo1_12490	hypothetical protein	202.111	224.493	251.113	152.619	131.668	161.664	187.278	0.585212	0.164138	0.000254101	0.000595963
PshuTeo1_56800	hypothetical protein	1901.42	1786.33	1981.88	1148.41	1361.64	1246.33	1571	0.584964	0.106562	2.88849e-08	1.02207e-07
PshuTeo1_31990	Curli production assembly/transport component CsgE	6.0313	10.136	7.24739	2.77598	3.1284	5.50152	5.80343	0.584746	0.626339	0.174247	0.242536
PshuTeo1_08170	putative RNA polymerase sigma factor FecI	165.835	336.208	266.939	146.26	143.156	207.701	211.017	0.584686	0.242957	0.010913	0.0201045
PshuTeo1_56890	hypothetical protein	889.17	1087.87	948.533	707.66	683.882	540.458	809.596	0.583008	0.139749	2.14077e-05	5.71573e-05
PshuTeo1_52320	Glutaredoxin 3	150.288	134.058	126.612	104.471	78.6475	85.65	113.288	0.582899	0.193209	0.00178226	0.00373249
PshuTeo1_06490	hypothetical protein	153.397	178.744	189.917	111.739	103.39	128.475	144.277	0.582496	0.176978	0.000695949	0.00155438
PshuTeo1_35580	2,5-diketo-D-gluconic acid reductase B	50.7869	42.558	51.6997	39.0631	22.092	31.0481	39.5413	0.582295	0.299627	0.0344326	0.0572359
PshuTeo1_57070	hypothetical protein	300.576	288.33	303.868	177.147	257.151	148.817	245.981	0.581482	0.192651	0.00178458	0.00373598
PshuTeo1_49670	Holin-like protein CidA	368.98	544.947	385.159	315.483	296.959	238.693	358.37	0.581477	0.179603	0.000838021	0.00184928
PshuTeo1_30020	hypothetical protein	183.929	247.511	198.354	146.393	145.477	120.63	173.716	0.581338	0.176213	0.000673064	0.0015074
PshuTeo1_48610	Carbamoyl-phosphate synthase small chain	1253.47	1248.54	1275.46	883.953	857.722	767.014	1047.69	0.581026	0.102056	9.04671e-09	3.32256e-08
PshuTeo1_53660	hypothetical protein	818.81	784.131	876.785	554.151	588.53	502.123	687.422	0.580842	0.114641	2.92221e-07	9.32855e-07
PshuTeo1_35090	Hemin transport system permease protein HmuU	160.478	167.121	165.52	103.078	118.074	103.048	136.22	0.580565	0.168776	0.000411922	0.000943636
PshuTeo1_12460	Iron-sulfur cluster carrier protein	1201.37	1300.97	1277.08	930.152	802.95	776.034	1048.09	0.580206	0.111605	1.44862e-07	4.7711e-07
PshuTeo1_51000	Amino-acid acetyltransferase	2194.82	2465.54	2043.78	1338.28	1566.8	1549.26	1859.75	0.579959	0.116115	4.26525e-07	1.34579e-06
PshuTeo1_50140	hypothetical protein	7.25528	7.44765	5.27548	1.81689	5.30208	2.14125	4.8731	0.579507	0.667713	0.184624	0.254807
PshuTeo1_41110	Ferric-anguibactin receptor FatA	827.07	848.682	839.259	625.202	497.523	549.21	697.824	0.57808	0.119727	9.89981e-07	3.03314e-06
PshuTeo1_45950	hypothetical protein	444.645	414.94	416.763	290.702	280.126	277.292	354.078	0.578045	0.121275	1.34685e-06	4.06975e-06
PshuTeo1_44130	5'-nucleotidase SurE	3557.16	3037.58	3354.15	2285.65	2339.1	1996.72	2761.72	0.577865	0.109501	9.48268e-08	3.20069e-07
PshuTeo1_18400	hypothetical protein	669.588	710.798	616.867	449.385	489.517	387.344	553.917	0.577564	0.130548	6.91133e-06	1.9415e-05
PshuTeo1_49560	Membrane-bound lytic murein transglycosylase B	3038.78	2790.49	2735.03	1792.46	1955.33	1967.95	2380.01	0.57705	0.0961282	1.42602e-09	5.57809e-09
PshuTeo1_18600	hypothetical protein	390.457	468.416	449.3	333.996	272.061	260.41	362.44	0.576582	0.146521	5.94745e-05	0.000150892
PshuTeo1_54110	Vitamin B12 import ATP-binding protein BtuD	66.334	82.9881	78.0772	51.7813	45.0676	51.39	62.6064	0.575481	0.233681	0.00951823	0.0177295
PshuTeo1_15970	Translational regulator CsrA2	1422.03	1317.17	1178.54	905.719	846.565	860.783	1088.47	0.575064	0.110321	1.35105e-07	4.46779e-07
PshuTeo1_27590	Leucine-responsive regulatory protein	460.192	424.516	441.03	268.9	341.1	269.798	367.589	0.574764	0.139818	2.84069e-05	7.49339e-05
PshuTeo1_06400	Biotin carboxyl carrier protein of acetyl-CoA carboxylase	1837.66	2007.67	2211.48	1462.6	1466.91	1094.18	1680.08	0.57468	0.139057	2.60144e-05	6.88453e-05
PshuTeo1_10370	2-alkyl-3-oxoalkanoate reductase	1614.24	1378.29	1406.3	917.484	981.749	1037.4	1222.58	0.574413	0.110868	1.59643e-07	5.22476e-07
PshuTeo1_06890	putative lipid II flippase MurJ	1162.72	1119.82	1093.84	800.513	755.348	697.674	938.32	0.574318	0.103831	2.31432e-08	8.24523e-08
PshuTeo1_13860	Peroxiredoxin Bcp	793.935	802.218	808.204	560.51	573.508	466.793	667.528	0.574266	0.118349	8.87109e-07	2.73262e-06
PshuTeo1_17400	Nucleoid-associated protein YbaB	7430.99	8644.4	7378.93	5961.82	5219.76	4439.08	6512.5	0.573941	0.129793	7.12898e-06	1.99969e-05
PshuTeo1_02100	Transcriptional regulator SlyA	122.303	119.162	96.0138	70.8587	75.1127	76.0144	93.2442	0.573644	0.201319	0.00307446	0.00619777
PshuTeo1_22870	Crotonyl-CoA hydratase	95.3551	79.7962	92.8485	64.4996	50.3697	61.0256	73.9825	0.571606	0.22116	0.00679751	0.012923
PshuTeo1_20800	hypothetical protein	133.704	122.354	125.557	82.6685	93.67	74.9438	105.483	0.571255	0.189095	0.00179174	0.00374548
PshuTeo1_48800	hypothetical protein	65.5854	84.635	90.237	67.5577	39.2615	49.0057	66.047	0.570975	0.260701	0.0195053	0.0341178
PshuTeo1_48220	Hemin transport system permease protein HmuU	1753.56	3471.93	2317.06	1443.41	1445.19	2060.66	2081.97	0.570948	0.218812	0.00634309	0.0121155
PshuTeo1_41520	hypothetical protein	2607.61	2403.82	2698.92	1649.97	1867.03	1644.02	2145.23	0.570777	0.102566	1.90916e-08	6.81876e-08
PshuTeo1_42090	tRNA 5-methylaminomethyl-2-thiouridine biosynthesis bifunctional protein MnmC	1461.77	1371.38	1455.09	984.052	1017.03	867.909	1192.87	0.570418	0.105214	4.32262e-08	1.50803e-07
PshuTeo1_57100	hypothetical protein	510.979	444.731	472.683	265.266	395.005	286.928	395.932	0.570311	0.16487	0.000388488	0.000893179
PshuTeo1_10390	NADPH dehydrogenase	637.428	583.044	588.744	359.744	443.607	405.767	503.056	0.569412	0.125372	4.04511e-06	1.1644e-05
PshuTeo1_25260	hypothetical protein	122.675	94.8735	101.859	67.8724	77.0587	65.049	88.2313	0.56867	0.208578	0.00452693	0.00885994
PshuTeo1_47190	Nodulation protein D 2	519.271	608.579	498.006	346.117	365.843	375.789	452.268	0.567845	0.128202	6.84577e-06	1.92402e-05
PshuTeo1_45560	L-aspartate oxidase	1778.38	1748.21	1882.53	1292.97	1293.25	1035.61	1505.16	0.567503	0.117747	1.06059e-06	3.23387e-06
PshuTeo1_30800	hypothetical protein	90.1727	67.0288	92.8485	68.1333	42.4166	52.4606	68.8434	0.567328	0.252045	0.0168482	0.0299007
PshuTeo1_11550	Multicopper oxidase mco	6296.67	6623.19	6420.95	4309.71	3968.75	4712.57	5388.64	0.566825	0.0975904	4.4993e-09	1.68827e-08
PshuTeo1_12840	hypothetical protein	173.09	164.912	146.658	112.647	102.507	107.063	134.48	0.566573	0.171758	0.000695712	0.00155438
PshuTeo1_25170	Ribose import binding protein RbsB	24.9504	23.4055	24.0638	11.6119	14.8793	18.7914	19.617	0.566352	0.381691	0.0884023	0.133456
PshuTeo1_15750	putative MFS-type transporter YhhS	583.779	569.332	534.831	360.731	394.453	377.04	470.028	0.566114	0.115129	6.40188e-07	1.99679e-06
PshuTeo1_28710	Nickel transport system permease protein NikB	18.8545	14.0563	15.106	10.4493	10.1387	7.78583	12.7317	0.56554	0.452486	0.12973	0.187424
PshuTeo1_47740	Ribosomal RNA large subunit methyltransferase G	852.769	732.989	774.837	564.11	530.69	487.233	657.105	0.565491	0.118053	1.22279e-06	3.70863e-06
PshuTeo1_19150	hypothetical protein	4059.85	3812.13	3892.25	2585.43	2657.22	2679.78	3281.11	0.56543	0.083093	7.50712e-12	3.4687e-11
PshuTeo1_11870	hypothetical protein	216.622	194.703	233.176	139.9	146.691	143.464	179.093	0.565222	0.155814	0.000206738	0.000491131
PshuTeo1_57330	Cyclic di-GMP phosphodiesterase PdeF	1437.58	1392.71	1330.48	922.98	995.907	876.842	1159.42	0.565176	0.101274	1.76261e-08	6.33099e-08
PshuTeo1_53460	nebramycin 5' synthase	6447.77	5997.02	7693.77	4871.97	4675.9	3950.3	5606.12	0.564355	0.12881	8.56989e-06	2.38396e-05
PshuTeo1_51260	hypothetical protein	593.896	604.323	694.254	438.779	403.841	428.25	527.224	0.563856	0.119911	1.87626e-06	5.59547e-06
PshuTeo1_15330	ATP-dependent RNA helicase SrmB	3060.09	2933	3180.21	2140.73	2210.95	1823.4	2558.06	0.56188	0.10719	1.17144e-07	3.90094e-07
PshuTeo1_54760	Exodeoxyribonuclease	3117.7	3399.32	2691.55	2211.15	1963.54	2019.2	2567.08	0.561874	0.116345	1.00467e-06	3.06991e-06
PshuTeo1_05430	DNA-directed RNA polymerase subunit alpha	3774.82	4674.99	4820.74	3197.72	2957.67	2748.3	3695.71	0.561799	0.122616	3.03762e-06	8.84193e-06
PshuTeo1_50020	L-methionine sulfoximine/L-methionine sulfone acetyltransferase	657.121	688.375	630.948	464.215	441.84	423.968	551.078	0.561352	0.110964	3.10367e-07	9.89123e-07
PshuTeo1_05500	hypothetical protein	790.825	750.085	832.471	502.37	572.624	522.465	661.807	0.56126	0.112238	4.20275e-07	1.32754e-06
PshuTeo1_40630	Tol-Pal system protein TolR	1072.74	952.235	973.854	704.953	669.829	645.587	836.534	0.560865	0.106549	1.04226e-07	3.49728e-07
PshuTeo1_56630	hypothetical protein	756.622	672.416	658.38	436.053	519.603	447.521	581.766	0.560653	0.124771	5.16334e-06	1.47292e-05
PshuTeo1_43120	hypothetical protein	3172.63	2975.87	3139.97	2137.57	2052.79	2085.58	2594.07	0.560235	0.085186	3.56564e-11	1.56033e-10
PshuTeo1_49160	3-dehydro-bile acid delta(4,6)-reductase	1461.7	1365.19	1379.94	981.891	975.366	879.237	1173.89	0.560119	0.100065	1.60713e-08	5.80173e-08
PshuTeo1_07000	Glycine oxidase	5239.81	4660.23	4627.68	3222.07	3384.12	3207.24	4056.86	0.559346	0.0937847	1.81799e-09	7.04857e-09
PshuTeo1_02460	hypothetical protein	1804.07	1595.71	1716.18	1031.14	1348.51	1061.47	1426.18	0.559032	0.129393	1.14277e-05	3.13769e-05
PshuTeo1_50160	Cellobiose 2-epimerase	155.347	161.429	156.615	111.214	105.287	99.4502	131.557	0.558773	0.168697	0.000668716	0.00149942
PshuTeo1_41540	Alginate biosynthesis protein AlgA	8029.84	8097.26	9554.33	5789.27	5972.34	5602.96	7174.33	0.558697	0.102716	4.38081e-08	1.52554e-07
PshuTeo1_53780	Phosphatidylserine decarboxylase proenzyme	1842.84	1758.71	2004.68	1376.29	1332.59	1064.2	1563.22	0.558616	0.125438	6.2228e-06	1.75585e-05
PshuTeo1_32410	hypothetical protein	184.491	154.273	212.074	124.457	118.413	125.263	153.162	0.55848	0.176435	0.00111558	0.00241787
PshuTeo1_34430	hypothetical protein	13.4741	18.0871	15.8265	9.08445	10.6042	8.565	12.6069	0.557824	0.452619	0.134767	0.194014
PshuTeo1_04120	HTH-type transcriptional regulator HdfR	291.248	311.737	316.529	216.21	214.734	186.289	256.124	0.557777	0.139039	4.42642e-05	0.000114386
PshuTeo1_05820	Chaperedoxin	6487.25	6358.16	5963.41	4494.08	4245.2	3977.37	5254.24	0.556733	0.0924351	1.15559e-09	4.55771e-09
PshuTeo1_02940	Agmatine deiminase	2558.79	2110.43	2457.16	1758.51	1604.05	1444.05	1988.83	0.556689	0.120106	2.59332e-06	7.63426e-06
PshuTeo1_27650	hypothetical protein	3.30461	9.14682	1.34546	3.33897	0.727497	0.728831	3.0987	0.556512	0.802393	0.177789	0.246744
PshuTeo1_00870	Threonylcarbamoyl-AMP synthase	1454.16	1274.61	1260.84	923.888	874.843	899.325	1114.61	0.556236	0.105035	8.76509e-08	2.97077e-07
PshuTeo1_10940	hypothetical protein	562.195	663.517	560.653	457.11	423.146	318.82	497.573	0.556206	0.156369	0.000271903	0.000634587
PshuTeo1_10560	hypothetical protein	1413.86	1340.81	1294.36	853.294	956.812	931.142	1131.71	0.555449	0.101602	3.38706e-08	1.19037e-07
PshuTeo1_20780	tRNA-Ser(tga)	5.18234	2.1279	5.27548	0.908445	1.76736	2.14125	2.90046	0.555363	0.769991	0.192177	0.263575
PshuTeo1_43440	Regulatory protein RecX	1080.7	1404.11	1202.98	908.261	877.099	695.332	1028.08	0.555286	0.143998	8.3947e-05	0.000209446
PshuTeo1_37650	RNA chaperone ProQ	5230.02	4350.49	4513.7	3317.64	3146.78	3073.77	3938.73	0.555283	0.104644	8.37191e-08	2.84426e-07
PshuTeo1_36330	hypothetical protein	4470.26	4309.65	4741.85	3016.58	3118.41	3033.38	3781.69	0.555004	0.0860606	8.37729e-11	3.54916e-10
PshuTeo1_00850	Peptide deformylase	636.391	689.439	705.86	460.581	460.397	453.945	567.769	0.554145	0.109116	2.81629e-07	9.0055e-07
PshuTeo1_29540	hypothetical protein	44.5681	64.9009	43.259	27.2533	32.6961	39.6131	42.0484	0.553686	0.294482	0.0411669	0.0671151
PshuTeo1_54810	hypothetical protein	96.3915	81.9241	58.0303	49.9645	60.0902	44.9663	65.2278	0.552991	0.256559	0.0218904	0.0380104
PshuTeo1_41200	Phosphoglycerol transferase I	2938.15	2956.08	2911.45	2082.68	1972.75	1923.07	2464.03	0.552911	0.0857431	8.40443e-11	3.55802e-10
PshuTeo1_19100	hypothetical protein	2814.46	2415.74	2790.15	1682.85	1798.86	1958.95	2243.5	0.552633	0.109681	3.68363e-07	1.16808e-06
PshuTeo1_22000	Molybdate-binding protein ModA	224.914	205.342	217.35	145.351	148.458	142.393	180.635	0.552618	0.150187	0.000171638	0.000412032
PshuTeo1_06780	Omega-amino acid--pyruvate aminotransferase	2178.46	2365.94	2495.72	1615.38	1533.12	1631.81	1970.07	0.551965	0.0972009	1.02762e-08	3.76201e-08
PshuTeo1_32200	tRNA (adenine(22)-N(1))-methyltransferase	1326.68	1133.11	1352.63	912.078	908.422	759.073	1065.33	0.551192	0.123827	6.33196e-06	1.78401e-05
PshuTeo1_02880	ADP compounds hydrolase NudE	2270.9	2136.41	2003.63	1464.41	1534.07	1351.13	1793.43	0.551107	0.102034	4.85942e-08	1.68195e-07
PshuTeo1_19780	DNA topoisomerase 3	137.85	128.738	127.667	77.2178	89.2516	98.4975	109.87	0.550404	0.187197	0.00236869	0.0048573
PshuTeo1_18000	Succinate dehydrogenase cytochrome b556 subunit	6242.93	5935.33	6723.26	5230.04	4569.22	2895.8	5266.1	0.549456	0.18194	0.00184432	0.00384412
PshuTeo1_42990	Cobyric acid synthase	2125.14	2004.28	2029.76	1304.76	1432.79	1453.42	1725.03	0.548444	0.0948837	5.29206e-09	1.97149e-08
PshuTeo1_54310	HTH-type transcriptional regulator CdhR	622.251	587.028	551.453	386.065	399.619	411.205	492.937	0.548141	0.114868	1.35402e-06	4.08863e-06
PshuTeo1_11070	Aminomethyltransferase	1006.78	856.795	939.896	674.915	573.588	655.464	784.573	0.548027	0.119306	3.18671e-06	9.2476e-06
PshuTeo1_51450	Thymidylate synthase	2556.97	2419.42	2767.52	1835.06	1815.08	1616.64	2168.45	0.547793	0.103509	9.05693e-08	3.06422e-07
PshuTeo1_52570	Glucans biosynthesis protein G	1015.65	1044.08	1207.04	749.719	764.456	704.952	914.317	0.54776	0.112705	8.75749e-07	2.702e-06
PshuTeo1_47230	p-hydroxybenzoic acid efflux pump subunit AaeB	50.843	41.9516	36.2198	33.3542	28.7631	21.311	35.4071	0.546966	0.306728	0.0515625	0.0823012
PshuTeo1_47030	Mannuronan synthase	34.3005	35.0917	42.5149	19.9465	23.4899	29.5383	30.8136	0.546692	0.317864	0.0582514	0.0921023
PshuTeo1_15320	hypothetical protein	16.5835	20.215	20.0468	14.5351	9.72047	10.7063	15.3012	0.546182	0.420308	0.124551	0.180996
PshuTeo1_26400	Urease subunit gamma	8.29175	10.6395	10.551	8.176	2.65104	5.35313	7.6104	0.545919	0.566838	0.18927	0.260434
PshuTeo1_44360	Outer membrane protein assembly factor BamA	28571.4	25236.9	28207	19496.1	18944	17416.5	22978.6	0.545303	0.095916	8.65387e-09	3.18033e-08
PshuTeo1_14400	Cysteine synthase A	5338.58	5666.95	5899.83	3555.3	3864.33	4111.04	4739.34	0.545272	0.0974617	1.65572e-08	5.9658e-08
PshuTeo1_43850	hypothetical protein	38.3493	37.2382	39.0386	26.3449	25.6267	22.4831	31.5135	0.545	0.304167	0.0506994	0.0810141
PshuTeo1_04350	Protein TraJ	6.38974	10.1681	8.17864	3.60269	2.45235	6.87064	6.27703	0.544453	0.605989	0.198371	0.270833
PshuTeo1_00780	Glycine--tRNA ligase alpha subunit	2353.82	2180.03	2457.32	1868.67	1503.14	1376.82	1956.63	0.544103	0.130975	2.37517e-05	6.31205e-05
PshuTeo1_40340	Aromatic-amino-acid aminotransferase	1245.35	1305.95	1182.12	908.084	827.61	809.749	1046.48	0.543869	0.103654	1.16189e-07	3.87137e-07
PshuTeo1_36230	ATP-dependent Clp protease ATP-binding subunit ClpX	46870.3	45006.5	45630.1	30555.2	31007.4	32491.9	38593.6	0.54379	0.0778876	2.24225e-12	1.07972e-11
PshuTeo1_34120	HTH-type transcriptional regulator DmlR	400.077	370.254	333.411	263.449	246.547	239.82	308.926	0.543518	0.135286	4.37958e-05	0.000113278
PshuTeo1_14200	Protein YcgL	266.372	231.941	211.019	159.886	174.969	144.534	198.12	0.543357	0.161639	0.000573831	0.00129634
PshuTeo1_57010	hypothetical protein	140.96	175.552	145.603	94.4782	122.831	93.1444	128.761	0.542453	0.191657	0.00340461	0.00680802
PshuTeo1_36770	tRNA-Arg(tct)	162.726	143.633	122.391	82.6685	101.623	104.921	119.66	0.542113	0.194185	0.00382271	0.00758565
PshuTeo1_34690	hypothetical protein	26.9482	34.0464	22.157	21.8027	7.95311	22.4831	22.5651	0.540894	0.407135	0.119381	0.174281
PshuTeo1_40490	Malonyl CoA-acyl carrier protein transacylase	4745.99	3794.04	4474.67	2529.11	3449	2881.05	3645.64	0.540584	0.138995	7.50334e-05	0.000188359
PshuTeo1_09090	hypothetical protein	343.88	372.454	356.938	265.534	224.417	241.241	300.744	0.540495	0.133631	3.89539e-05	0.000101397
PshuTeo1_52250	L-carnitine/gamma-butyrobetaine antiporter	298.379	311.12	349.528	214.751	219.974	218.339	268.682	0.539974	0.136429	5.62927e-05	0.000143138
PshuTeo1_44280	Acetyl-coenzyme A carboxylase carboxyl transferase subunit alpha	5950.36	5204.84	6128	3597.44	4162.13	4063.02	4850.97	0.539149	0.107992	4.44194e-07	1.40077e-06
PshuTeo1_25190	hypothetical protein	16.5835	15.9592	24.2672	11.8098	16.7899	5.35313	15.1271	0.538857	0.455262	0.149989	0.212922
PshuTeo1_33530	scyllo-inositol 2-dehydrogenase (NAD(+))	257.069	241.987	205.21	162.923	147.072	169.316	197.263	0.538575	0.158952	0.00051961	0.00117898
PshuTeo1_33090	Multidrug resistance protein MdtB	1388.88	1527.66	1472.51	1009.78	1026.26	971.904	1232.83	0.538052	0.0957088	1.43427e-08	5.19739e-08
PshuTeo1_05810	hypothetical protein	475.278	570.064	472.493	340.732	389.849	302.62	425.173	0.537823	0.144099	0.000141334	0.00034382
PshuTeo1_04430	RNA polymerase sigma factor RpoD	30672.5	28319.5	32174.2	22926.1	20091.2	19382	25594.3	0.537644	0.103826	1.57135e-07	5.14563e-07
PshuTeo1_50280	hypothetical protein	4.14587	6.3837	4.22039	1.81689	0	4.2825	3.47489	0.537265	0.752719	0.202024	0.27536
PshuTeo1_46350	hypothetical protein	347.589	364.108	413.899	222.619	197.012	343.238	314.744	0.537235	0.197595	0.00476086	0.00927012
PshuTeo1_00470	putative glycosyltransferase	9.32821	10.6395	1.0551	5.45067	1.76736	2.14125	5.06368	0.537104	0.70595	0.209824	0.284498
PshuTeo1_24370	hypothetical protein	54.9328	80.8602	68.5813	37.2462	48.6024	50.3194	56.757	0.536823	0.257792	0.0265778	0.0452822
PshuTeo1_15880	Succinylornithine transaminase/acetylornithine aminotransferase	2620.09	3006.89	2745.77	2069.12	1863.04	1807.27	2352.03	0.536376	0.104257	2.02564e-07	6.56924e-07
PshuTeo1_17940	Peptidoglycan-associated lipoprotein	4710.75	4306.87	4378.65	3315.82	3139.71	2727.95	3763.29	0.536151	0.106319	3.47238e-07	1.10232e-06
PshuTeo1_34530	Threonine--tRNA ligase	6547.4	6800.9	8315.15	5198.26	5111.58	4550.09	6087.23	0.53602	0.120333	7.06861e-06	1.98372e-05
PshuTeo1_39120	putative protein	1111.16	1546.87	1385.34	1047.52	966.969	736.955	1132.47	0.535777	0.162931	0.000754937	0.001675
PshuTeo1_15020	hypothetical protein	12.4376	18.0871	31.6529	9.99289	13.2552	14.9888	16.7358	0.535565	0.442142	0.144103	0.205692
PshuTeo1_11670	hypothetical protein	44.922	40.293	54.0337	26.8414	30.323	34.7402	38.5255	0.535458	0.286829	0.043711	0.0708985
PshuTeo1_29590	HTH-type transcriptional regulator CynR	430.134	423.452	488.51	321.589	300.451	296.563	376.783	0.534619	0.126476	1.78289e-05	4.8074e-05
PshuTeo1_48270	RNA polymerase-binding transcription factor DksA	17319.4	14472.9	15289.4	11033.1	10416.8	10821.9	13225.6	0.534158	0.0992403	4.55335e-08	1.5808e-07
PshuTeo1_56520	DNA topoisomerase 1	324.415	277.691	313.364	173.513	230.64	220.549	256.695	0.534157	0.156832	0.000490966	0.00111665
PshuTeo1_56980	hypothetical protein	1218.4	1512.03	1770.33	1090.82	1000.67	988.013	1263.38	0.532172	0.142956	0.000148193	0.000359529
PshuTeo1_41490	Phosphomannomutase/phosphoglucomutase	746.622	861.089	698.911	649.022	500.321	422.75	646.452	0.532133	0.164645	0.000918518	0.00201214
PshuTeo1_53940	Modulator of FtsH protease HflK	31170.3	28140.8	30140	20646.6	20681.8	20320.1	25183.3	0.532113	0.082602	9.01786e-11	3.80021e-10
PshuTeo1_40470	Acyl carrier protein	45312.3	42240.9	37750.3	29443.6	29660.7	26867.3	35212.5	0.532096	0.102566	1.32783e-07	4.39863e-07
PshuTeo1_36420	hypothetical protein	6.3346	7.31594	9.72532	1.82298	5.23968	5.2682	5.95112	0.530664	0.611119	0.210412	0.285092
PshuTeo1_39450	Outer membrane protein OprJ	13.5109	8.76796	11.6193	5.23774	6.94044	7.6819	8.95972	0.530412	0.517761	0.184675	0.254814
PshuTeo1_14250	hypothetical protein	663.34	508.568	589.799	416.976	415.329	375.789	494.967	0.53002	0.135142	6.62284e-05	0.000167285
PshuTeo1_05790	ABC transporter ATP-binding protein YtrE	71.5163	64.9009	65.416	49.9645	39.7656	46.0369	56.2667	0.529488	0.240969	0.0203024	0.0354362
PshuTeo1_21260	Ornithine cyclodeaminase	31.094	41.494	26.3774	26.3449	19.4409	18.2006	27.1587	0.529393	0.343008	0.0846498	0.128539
PshuTeo1_49590	Ribosomal RNA large subunit methyltransferase H	3101.11	2625.83	2830.82	1955.88	2038.65	1905.71	2409.67	0.528993	0.100732	1.15035e-07	3.83517e-07
PshuTeo1_08160	Protein FecR	592.715	1093.2	867.248	526.111	458.69	742.41	713.395	0.528986	0.219869	0.0117756	0.0215546
PshuTeo1_11510	hypothetical protein	840.576	795.834	753.339	569.595	557.602	518.183	672.521	0.528983	0.109006	9.28789e-07	2.85485e-06
PshuTeo1_27390	Gluconate 2-dehydrogenase flavoprotein	166.574	161.441	174.105	112.077	112.713	118.88	140.965	0.528324	0.163931	0.000948618	0.00207728
PshuTeo1_11710	Type II secretion system protein G	23.8388	32.9824	30.5978	19.0773	21.2083	16.0594	23.9607	0.528226	0.34905	0.0896528	0.13513
PshuTeo1_45460	Pyridoxine 5'-phosphate synthase	8528.06	7319.97	7638.9	5958.49	5231.38	4986.97	6610.63	0.528061	0.109659	1.06602e-06	3.2487e-06
PshuTeo1_34310	hypothetical protein	314.05	364.935	310.198	209.851	212.967	256.95	278.158	0.52794	0.147892	0.00026731	0.000625658
PshuTeo1_04480	Dihydroneopterin aldolase	1296.17	1247.82	1326.89	975.968	938.872	751.115	1089.47	0.52668	0.124145	1.6812e-05	4.54393e-05
PshuTeo1_13260	hypothetical protein	23570.1	22766.7	25396.2	16557.2	17401.4	15670.1	20226.9	0.526603	0.0911108	6.23052e-09	2.30756e-08
PshuTeo1_01890	Protein FecR	656.084	2143.86	1056.15	612.292	607.088	1075.98	1025.24	0.526459	0.496024	0.17863	0.247731
PshuTeo1_56430	Thiol:disulfide interchange protein DsbG	2428.45	2460.92	2589.21	1843.23	1763.82	1554.55	2106.7	0.526177	0.102298	2.00246e-07	6.50145e-07
PshuTeo1_01100	5'-nucleotidase	182.418	167.04	195.193	126.274	122.831	124.193	152.992	0.525799	0.161885	0.000871381	0.00191993
PshuTeo1_36000	2-dehydropantoate 2-reductase	2104.74	2004.99	2068.1	1515.93	1439.85	1317.08	1741.78	0.524853	0.0972938	5.31445e-08	1.83057e-07
PshuTeo1_02070	hypothetical protein	50.7869	46.8138	52.7548	28.1618	37.1145	35.3306	41.8271	0.523485	0.273825	0.0401857	0.0656091
PshuTeo1_03270	Histidine biosynthesis bifunctional protein HisB	3941.69	3575.93	3671.74	2569.99	2669.6	2511.69	3156.77	0.522751	0.0891272	3.22759e-09	1.22558e-08
PshuTeo1_21860	hypothetical protein	283.095	293.641	286.887	213.101	204.813	177.158	243.116	0.52262	0.141981	0.000175833	0.000421395
PshuTeo1_27670	Metal-PshuTeo1dopaline receptor CntO	98.9988	68.1174	59.2224	75.4431	26.0099	46.8367	62.438	0.521962	0.336604	0.0841787	0.127892
PshuTeo1_00090	hypothetical protein	731.651	978.308	936.565	679.179	571.168	573.496	745.061	0.521269	0.142613	0.000194477	0.00046316
PshuTeo1_03180	hypothetical protein	21.7658	21.279	27.4325	15.4436	16.7899	12.8475	19.2597	0.520618	0.378736	0.11548	0.169277
PshuTeo1_11280	hypothetical protein	708.068	1022.69	800.875	620.698	516.927	606.032	712.549	0.520543	0.15418	0.000553541	0.00125348
PshuTeo1_43880	LexA repressor	2076.05	2199.18	1892.84	1483.49	1330.82	1464.62	1741.17	0.520015	0.104469	4.94366e-07	1.55469e-06
PshuTeo1_34780	hypothetical protein	340.998	302.162	343.962	233.47	242.128	205.56	278.047	0.518962	0.139511	0.000152762	0.000369515
PshuTeo1_52680	Phosphoribosyl-ATP pyrophosphatase	1145.83	1262.39	1076.36	890.901	832.222	688.665	982.729	0.518436	0.129268	4.54643e-05	0.000117116
PshuTeo1_34180	hypothetical protein	394.894	358.551	378.78	293.428	253.616	235.538	319.134	0.517476	0.137407	0.000127196	0.000311231
PshuTeo1_21340	Pca regulon regulatory protein	36.2764	45.7498	37.9835	32.704	21.2083	25.695	33.2695	0.516989	0.30987	0.0677318	0.105361
PshuTeo1_56820	hypothetical protein	216.622	163.848	164.595	132.633	144.04	95.2857	152.837	0.516787	0.201315	0.00770705	0.014512
PshuTeo1_27730	Metal-PshuTeo1dopaline receptor CntO	33.5643	36.8013	34.3632	21.5639	20.771	27.35	29.0689	0.516372	0.317482	0.0734043	0.113117
PshuTeo1_38430	hypothetical protein	116.549	148.403	123.762	85.6204	80.5894	101.164	109.348	0.515721	0.195524	0.00622914	0.0119178
PshuTeo1_33990	hypothetical protein	81.0194	69.5302	91.4373	57.1472	64.383	43.0505	67.7613	0.515662	0.241157	0.023884	0.0411788
PshuTeo1_40050	Acetyl-coenzyme A carboxylase carboxyl transferase subunit beta	8859.73	7689.16	7930.11	5705.03	5832.28	5519.07	6922.57	0.515068	0.0936283	2.94105e-08	1.03745e-07
PshuTeo1_20150	Medium-chain fatty-acid--CoA ligase	12.1715	14.8496	20.4019	8.35998	13.909	6.64963	12.7236	0.514899	0.469624	0.174295	0.242544
PshuTeo1_49340	Hydroxymethylpyrimidine/phosphomethylpyrimidine kinase	386.603	396.853	445.251	317.047	260.685	274.08	346.753	0.514547	0.137104	0.000133891	0.000326774
PshuTeo1_04170	PqqA binding protein	87.0633	89.3718	129.777	82.6685	67.1596	57.8138	85.6423	0.514357	0.236877	0.0221174	0.0383696
PshuTeo1_02890	3'(2'),5'-bisphosphate nucleotidase CysQ	3953.09	3707.86	3593.66	2833.44	2686.39	2313.62	3181.34	0.514066	0.108334	1.61248e-06	4.82646e-06
PshuTeo1_19170	hypothetical protein	5558.16	5151.89	5539.5	3531.39	3918.51	3881.78	4596.87	0.513942	0.0915152	1.4884e-08	5.39013e-08
PshuTeo1_18510	HTH-type transcriptional regulator YhaJ	158.58	160.656	165.65	98.112	121.064	115.628	136.615	0.513611	0.171391	0.00206717	0.00428361
PshuTeo1_02040	Alpha-ketoglutarate-dependent taurine dioxygenase	2.07294	10.6395	7.38568	1.81689	2.65104	5.35313	4.98653	0.513151	0.674239	0.226657	0.304327
PshuTeo1_20830	hypothetical protein	1978.64	1887.02	1772.81	1269.47	1338.58	1324.26	1595.13	0.51274	0.0945884	4.37157e-08	1.52325e-07
PshuTeo1_50970	DNA-binding transcriptional activator DecR	197.965	253.22	228.956	152.619	171.434	145.605	191.633	0.512681	0.162559	0.00122896	0.00263957
PshuTeo1_07760	hypothetical protein	161.223	164.191	130.041	108.027	102.566	103.306	128.226	0.51268	0.179094	0.00317908	0.00639737
PshuTeo1_54470	Glycine cleavage system transcriptional activator	509.942	497.928	501.171	352.476	377.331	319.046	426.316	0.512416	0.120866	1.73422e-05	4.68279e-05
PshuTeo1_49230	hypothetical protein	382.457	327.697	332.355	277.984	227.989	216.266	294.125	0.512025	0.149744	0.000483519	0.00110059
PshuTeo1_43450	Protein RecA	15606.1	15715.6	16423.6	11665.3	11308.4	10380.8	13516.7	0.512022	0.0876344	4.01086e-09	1.51295e-08
PshuTeo1_57310	hypothetical protein	993.433	1023.13	987.706	637.617	820.318	629.419	848.603	0.511813	0.129179	5.78549e-05	0.000146849
PshuTeo1_10100	hypothetical protein	177.877	216.479	212.913	177.66	134.917	104.706	170.758	0.511679	0.205083	0.00936286	0.0174572
PshuTeo1_55930	ATP synthase subunit c	32868.5	30510.9	28545.6	21721.8	22494.9	20045.3	26031.2	0.510492	0.0967701	1.07221e-07	3.59353e-07
PshuTeo1_00770	Glycine--tRNA ligase beta subunit	5347.49	5259	5864.59	3806.73	4101.06	3600.12	4663.16	0.510369	0.0973974	1.24996e-07	4.15271e-07
PshuTeo1_34370	hypothetical protein	78.7716	101.075	70.6915	66.3165	47.7187	56.7431	70.2194	0.510312	0.240043	0.0247989	0.0425281
PshuTeo1_49540	D-alanyl-D-alanine carboxypeptidase DacC	1284.63	1402.1	1369.82	1014.58	946.136	870.507	1147.96	0.509874	0.105238	9.87255e-07	3.02642e-06
PshuTeo1_55490	hypothetical protein	9.72589	5.56928	6.083	4.30807	4.78152	2.38682	5.47576	0.509857	0.615249	0.227	0.304563
PshuTeo1_22760	Toluene-4-sulfonate monooxygenase system iron-sulfur subunit TsaM1	65.3974	68.1913	41.4551	41.4648	40.9882	35.3773	48.8124	0.509408	0.276018	0.0474851	0.0764985
PshuTeo1_05580	putative membrane transporter protein YfcA	6814.78	6994.41	6793.77	5046.41	4828.42	4548.02	5837.63	0.509332	0.0852103	1.78806e-09	6.94194e-09
PshuTeo1_35550	Sulfite reductase [ferredoxin]	3549.18	3658.05	3704.81	2673.12	2763.36	2182.56	3088.51	0.508842	0.113279	5.52506e-06	1.56749e-05
PshuTeo1_49480	hypothetical protein	13.4741	10.6395	10.551	7.26756	7.95311	5.35313	9.20639	0.508662	0.505387	0.197976	0.270618
PshuTeo1_21820	Biofilm dispersion protein BdlA	80.8445	85.116	93.9036	66.3165	52.1371	59.955	73.0454	0.50808	0.219022	0.0152353	0.0273176
PshuTeo1_06790	Putative 3-oxopropanoate dehydrogenase	2666.64	2708.75	2902.2	2046.28	1832.89	1916.02	2345.46	0.507922	0.0944987	5.96449e-08	2.04461e-07
PshuTeo1_05910	Thiamine-monophosphate kinase	5363.81	4322.1	4679.56	3283.89	3355.72	3408.34	4068.9	0.507797	0.106594	1.47819e-06	4.45015e-06
PshuTeo1_54200	hypothetical protein	57.0058	61.7091	49.5895	33.6124	47.7187	32.1188	46.959	0.506847	0.271893	0.0458039	0.0740408
PshuTeo1_08640	hypothetical protein	1098.63	1114.95	1070.66	734.051	786.775	780.2	930.878	0.506832	0.0969602	1.34239e-07	4.44172e-07
PshuTeo1_06860	Intermembrane transport protein PqiA	292.284	301.098	317.584	202.583	230.64	201.278	257.578	0.506557	0.138034	0.000187765	0.00044811
PshuTeo1_38540	Lipoprotein-releasing system transmembrane protein LolE	1866.07	1849.06	1798.91	1176.12	1394.02	1292.43	1562.77	0.506281	0.102144	5.59024e-07	1.7532e-06
PshuTeo1_50940	hypothetical protein	26.9482	44.6859	21.1019	23.6196	18.5573	18.2006	25.5189	0.506265	0.369128	0.11851	0.173185
PshuTeo1_10970	Ribosomal RNA large subunit methyltransferase F	398.984	373.34	375.174	287.115	251.713	262.439	324.794	0.505962	0.128078	6.0484e-05	0.000153317
PshuTeo1_39980	tRNA-Val(tac)	18619.1	18498.9	17491.4	11720.8	14384.5	12170.9	15480.9	0.50482	0.106145	1.54716e-06	4.64067e-06
PshuTeo1_26290	HTH-type transcriptional regulator GbpR	497.505	444.731	530.714	331.582	364.076	335.106	417.286	0.503183	0.126478	5.40332e-05	0.000137822
PshuTeo1_43320	hypothetical protein	1095.47	1043.63	940.765	797.788	748.882	606.638	872.197	0.502302	0.131806	0.00010815	0.000267032
PshuTeo1_24350	Porin-like protein NicP	27.818	21.2944	31.7373	13.2612	21.9209	17.7854	22.3029	0.502258	0.368048	0.120658	0.175875
PshuTeo1_17330	DNA ligase	5889.33	5380.95	6033.73	4220.74	4194.82	3755.75	4912.55	0.500767	0.0974279	2.1619e-07	6.97943e-07
PshuTeo1_14890	hypothetical protein	251.164	257.926	265.268	174.146	178.985	189.384	219.479	0.500666	0.140045	0.000270938	0.000633113
PshuTeo1_56770	hypothetical protein	480.651	482.623	532.746	320.306	407.802	318.138	423.711	0.500569	0.140113	0.000275326	0.000642316
PshuTeo1_09560	Serine acetyltransferase	3341.57	3169.51	3066.11	2254.76	2391.24	2094.14	2719.55	0.499809	0.0961112	1.54895e-07	5.0781e-07
PshuTeo1_13100	hypothetical protein	143.033	128.738	135.052	109.013	94.5537	78.1556	114.758	0.49945	0.190477	0.00670832	0.0127577
PshuTeo1_54510	Xanthine phosphoribosyltransferase	433.244	425.58	454.747	344.3	283.661	293.351	372.481	0.49912	0.130432	0.000101294	0.000250645
PshuTeo1_51750	Signal recognition particle receptor FtsY	4688.86	4164.1	4651.43	3344.41	3284.02	2887.7	3836.75	0.499119	0.103463	1.20284e-06	3.65005e-06
PshuTeo1_23770	hypothetical protein	9.14213	2.76432	10.6098	6.26605	4.01816	1.67976	5.74671	0.499072	0.633642	0.237638	0.316795
PshuTeo1_44630	Multidrug resistance protein MdtA	642.49	646.758	636.59	540.417	386.815	421.19	545.71	0.498739	0.142917	0.000375363	0.000864744
PshuTeo1_42910	hypothetical protein	110.902	92.5636	104.455	76.3093	63.6249	73.8731	86.9546	0.498251	0.204233	0.0111779	0.0205593
PshuTeo1_45410	Carboxy-S-adenosyl-L-methionine synthase	196.929	177.68	150.879	138.992	119.297	107.063	148.473	0.49814	0.181672	0.00470155	0.00917341
PshuTeo1_21420	Formyltetrahydrofolate deformylase	187.601	177.68	157.209	137.175	117.529	109.204	147.733	0.498041	0.173136	0.00310222	0.0062471
PshuTeo1_57890	hypothetical protein	3802.88	4737.75	3963.02	3295.95	2978.14	2503.33	3546.84	0.496629	0.134098	0.000159886	0.000385115
PshuTeo1_42970	Nicotinate-nucleotide--dimethylbenzimidazole phosphoribosyltransferase	1954.2	1749.5	1699.93	1203.99	1231.52	1376.19	1535.89	0.496512	0.107692	3.1488e-06	9.14224e-06
PshuTeo1_35030	hypothetical protein	1330.83	1051.18	1248.18	835.769	889.865	830.805	1031.1	0.496061	0.119453	2.60362e-05	6.88712e-05
PshuTeo1_01170	hypothetical protein	180.465	144.638	149.203	117.654	102.895	111.342	134.366	0.494245	0.177521	0.00414269	0.0081695
PshuTeo1_22400	hypothetical protein	755.585	759.66	718.521	506.004	535.51	536.383	635.277	0.49419	0.104612	1.82081e-06	5.43577e-06
PshuTeo1_09520	Protein translocase subunit SecF	2977.77	2760.95	3085.1	2079.43	2248.08	1908.92	2510.04	0.492884	0.103473	1.50877e-06	4.53266e-06
PshuTeo1_50150	HTH-type transcriptional repressor FabR	179.352	160.38	184.977	138.961	105.349	123.834	148.809	0.492736	0.17472	0.00371297	0.00738327
PshuTeo1_05020	tRNA-Thr(ggt)	801.19	830.945	749.119	449.68	619.459	608.115	676.418	0.49201	0.142779	0.00044443	0.00101283
PshuTeo1_07550	hypothetical protein	1177.43	1241.63	1069.87	847.579	827.124	792.263	992.648	0.491901	0.105464	2.45065e-06	7.23291e-06
PshuTeo1_03040	hypothetical protein	33.0501	39.6545	35.5216	24.5116	20.1596	28.248	30.1909	0.49163	0.31494	0.086079	0.130501
PshuTeo1_34020	Histidinol-phosphate aminotransferase	349.255	365.93	399.969	311.267	236.551	235.664	316.439	0.49163	0.152658	0.000999025	0.00218098
PshuTeo1_48790	hypothetical protein	125.413	123.418	119.226	81.76	76.8801	99.5682	104.378	0.490845	0.19119	0.00786032	0.0147818
PshuTeo1_31170	hypothetical protein	31.8517	33.5383	32.7948	15.3671	26.1576	23.8721	27.2636	0.490665	0.334908	0.103071	0.152972
PshuTeo1_47570	Dihydromonapterin reductase	436.353	474.522	513.832	317.956	355.239	332.964	405.144	0.490285	0.126236	8.09223e-05	0.000202253
PshuTeo1_52510	Histidine ammonia-lyase	1887.39	1870.06	2065.25	1406.06	1384.69	1336.11	1658.26	0.490261	0.0939414	1.42952e-07	4.71361e-07
PshuTeo1_41910	3-phosphoshikimate 1-carboxyvinyltransferase	13226	11922.3	13591.7	9288.26	10012	8025.32	11010.9	0.489624	0.112746	8.98848e-06	2.49432e-05
PshuTeo1_13630	Aspartate--tRNA(Asp/Asn) ligase	9604.96	10339.3	11297.6	8126.48	7674.3	6303.43	8891.02	0.488844	0.122223	5.03518e-05	0.000129066
PshuTeo1_41310	50S ribosomal protein L3 glutamine methyltransferase	2401.5	2281.11	2558.61	1815.98	1739.08	1578.1	2062.4	0.488793	0.101772	1.24328e-06	3.76878e-06
PshuTeo1_56570	hypothetical protein	62.1881	74.4765	60.1405	41.7884	52.1371	41.7544	55.4142	0.488442	0.246696	0.0361154	0.0597495
PshuTeo1_32990	hypothetical protein	439.463	403.237	371.394	291.611	267.755	299.775	345.539	0.488197	0.131332	0.000157834	0.000380815
PshuTeo1_03770	hypothetical protein	1682.76	1719.42	1839.01	1317.91	1236.76	1164.68	1493.42	0.48727	0.0993408	7.35989e-07	2.28561e-06
PshuTeo1_11720	hypothetical protein	27.9846	32.9824	31.6529	14.5351	21.2083	26.7656	25.8548	0.48508	0.344981	0.11508	0.168778
PshuTeo1_41930	Phosphoserine aminotransferase	6929.49	6579.84	7257.15	5000.68	5130.95	4651.32	5924.9	0.484795	0.0904699	6.79331e-08	2.32315e-07
PshuTeo1_27760	Peptidyl-tRNA hydrolase ArfB	214.574	243.148	231.083	165.501	174.716	146.052	195.846	0.483503	0.153291	0.00125931	0.00269663
PshuTeo1_48470	Translation initiation factor IF-2	40955.2	40604.1	50052.9	30836.9	32580.5	29470.4	37416.7	0.483381	0.111791	7.54647e-06	2.11161e-05
PshuTeo1_07810	Serine hydroxymethyltransferase	2287.92	2376.09	2231.12	1693.75	1591.93	1630.34	1968.53	0.482753	0.0882564	3.62362e-08	1.27116e-07
PshuTeo1_25140	Porin D	35.5967	50.2531	44.9155	24.0287	35.941	29.1271	36.6437	0.481554	0.300386	0.0808126	0.123368
PshuTeo1_23570	HTH-type transcriptional activator CmpR	705.835	746.893	667.876	472.391	520.487	518.183	605.277	0.480698	0.111981	1.40564e-05	3.82085e-05
PshuTeo1_34490	Phenylalanine--tRNA ligase alpha subunit	3008.11	2932.71	3155.93	2198.65	2191.12	2106.13	2598.78	0.480561	0.0860747	1.89443e-08	6.77039e-08
PshuTeo1_18250	hypothetical protein	7243.88	7463.61	7105.02	4782.96	4598.67	6149.67	6223.97	0.479809	0.125202	0.000101896	0.000252027
PshuTeo1_02480	Methionine import ATP-binding protein MetN	89.6526	86.4846	90.8559	57.9337	62.5005	67.5113	75.8231	0.479744	0.209609	0.0170558	0.0302127
PshuTeo1_11420	HTH-type transcriptional regulator HexR	206.257	211.726	221.57	159.886	162.597	129.546	181.93	0.479119	0.158596	0.00199169	0.00413168
PshuTeo1_22040	hypothetical protein	444.488	479.66	477.101	351.418	306.837	339.798	399.884	0.478725	0.122612	7.50006e-05	0.000188359
PshuTeo1_19260	Poly(3-hydroxyalkanoate) polymerase subunit PhaC	1964.45	1901.55	2126.78	1474.91	1485.23	1320.04	1712.16	0.477813	0.101469	1.99889e-06	5.95187e-06
PshuTeo1_25150	Dibenzothiophene desulfurization enzyme C	28.1811	32.0615	41.979	24.4524	28.6571	15.2438	28.4292	0.477402	0.341549	0.118977	0.173736
PshuTeo1_57470	hypothetical protein	1080	1061.82	1292.49	777.629	877.494	795.475	980.819	0.476722	0.120132	5.78422e-05	0.000146849
PshuTeo1_45910	Alpha-ketoglutarate permease	99.2361	116.246	89.4924	56.8382	85.9795	70.7787	86.4284	0.476598	0.223667	0.025576	0.0437451
PshuTeo1_04410	tRNA-Met(cat)	16.5835	13.8313	26.3774	11.8098	13.2552	11.7769	15.6057	0.476453	0.422305	0.18058	0.25001
PshuTeo1_50690	Thioredoxin 1	15104.7	14491.2	13751	11282.8	10909.7	8719.16	12376.4	0.474927	0.118489	4.32284e-05	0.000111861
PshuTeo1_49280	Leucine-responsive regulatory protein	763.877	730.933	728.017	532.349	529.324	529.96	635.743	0.474858	0.102425	2.8532e-06	8.34765e-06
PshuTeo1_08750	Glycerate dehydrogenase	325.137	335.21	401.651	253.759	273.1	228.419	302.88	0.47458	0.145661	0.000894827	0.00196552
PshuTeo1_08940	Sulfate transporter CysZ	67.3704	67.0288	70.6915	42.6969	56.5555	43.8956	58.0398	0.474002	0.239821	0.0370649	0.0610726
PshuTeo1_26790	Sensor protein RstB	1016.4	964.143	969.975	673.441	739.78	701.242	844.163	0.473831	0.10092	2.14514e-06	6.37405e-06
PshuTeo1_20670	Putative fluoride ion transporter CrcB	394.464	459.34	414.237	348.153	305.246	249.048	361.748	0.473723	0.152961	0.00154378	0.00326901
PshuTeo1_50100	Triacylglycerol lipase	430.134	368.127	339.741	232.562	326.078	249.456	324.35	0.473556	0.165865	0.00340243	0.00680604
PshuTeo1_48160	hypothetical protein	6932.94	6128.35	6232.46	4474.09	4708.24	4660.43	5522.75	0.47349	0.0914255	1.80625e-07	5.88447e-07
PshuTeo1_57350	hypothetical protein	1157.8	1035	1147.64	778.303	806.851	809.611	955.867	0.47331	0.101393	2.44413e-06	7.22111e-06
PshuTeo1_57510	Single-stranded DNA-binding protein	435.317	424.516	474.794	227.111	411.795	305.128	379.777	0.473308	0.191984	0.0107439	0.0198379
PshuTeo1_22390	hypothetical protein	621.881	613.899	617.232	459.673	415.329	452.875	530.148	0.473199	0.110137	1.39097e-05	3.78277e-05
PshuTeo1_48820	hypothetical protein	304.307	367.639	304.573	222.134	251.237	221.917	278.634	0.47266	0.145229	0.000903769	0.00198288
PshuTeo1_50840	hypothetical protein	556.583	478.777	480.069	320.681	402.074	359.73	432.986	0.472637	0.136229	0.000416963	0.00095442
PshuTeo1_10990	hypothetical protein	86.4338	125.299	138.096	73.687	100.054	71.504	99.1789	0.472503	0.231981	0.0320904	0.0536342
PshuTeo1_52070	Shikimate kinase 1	1244.8	991.601	1086.75	694.052	915.492	763.356	949.341	0.472317	0.139819	0.000582964	0.00131593
PshuTeo1_41350	GTP cyclohydrolase 1	4281.65	3635.52	4104.33	3017.85	2808.33	2794.33	3440.34	0.471964	0.1008	2.19256e-06	6.50479e-06
PshuTeo1_36130	3'-5' ssDNA/RNA exonuclease TatD	289.175	307.481	340.796	214.393	249.198	204.489	267.589	0.47195	0.145833	0.000967297	0.00211738
PshuTeo1_53190	Transketolase 1	8741.93	9608.16	9205.99	7266.44	7196.32	5228.69	7874.59	0.47176	0.135901	0.000410505	0.000940768
PshuTeo1_10930	hypothetical protein	948.368	911.805	990.736	729.481	670.713	644.516	815.937	0.471287	0.105965	7.00831e-06	1.96777e-05
PshuTeo1_35970	Phosphoadenosine phosphosulfate reductase	1609.64	1183.11	1624.85	1181.89	1093.11	873.63	1261.04	0.470899	0.157666	0.00224215	0.00461937
PshuTeo1_49570	Peptidoglycan glycosyltransferase MrdB	792.55	765.492	707.44	463.986	592.883	565.666	648.003	0.470834	0.12884	0.000204809	0.000486751
PshuTeo1_06850	Intermembrane transport protein PqiA	329.142	338.618	308.477	238.316	239.085	220.808	279.074	0.469664	0.131762	0.000292561	0.000680854
PshuTeo1_05860	Riboflavin biosynthesis protein RibD	2497.76	2358.31	2522.07	1951.84	1829.4	1512.68	2112.01	0.468833	0.117378	5.24766e-05	0.000134091
PshuTeo1_15790	Phenylalanine-4-hydroxylase	25.9117	28.7266	35.8733	16.352	30.0451	13.9181	25.1378	0.468542	0.368284	0.148162	0.210696
PshuTeo1_16230	Flagellar basal body rod protein FlgB	426.117	529.037	531.484	382.622	371.413	308.703	424.896	0.468424	0.145158	0.000994528	0.00217282
PshuTeo1_45730	hypothetical protein	123.954	117.759	123.68	75.4578	107.86	74.7605	103.912	0.467877	0.205589	0.0179735	0.0316421
PshuTeo1_48260	Aspartate aminotransferase	1672.67	1599.94	1613.68	1169.29	1263.26	1082.57	1400.23	0.467507	0.100724	2.80769e-06	8.22292e-06
PshuTeo1_31580	hypothetical protein	463.301	496.865	404.102	325.223	330.496	323.329	390.553	0.467252	0.128733	0.000228114	0.000538775
PshuTeo1_39340	hypothetical protein	310.94	268.115	285.931	184.414	235.059	199.136	247.266	0.467098	0.151396	0.00162718	0.00343415
PshuTeo1_08840	putative lipoprotein YiaD	1478	1551.24	1823.21	1060.15	1286.64	1138.07	1389.55	0.46708	0.124702	0.000145737	0.000353872
PshuTeo1_01690	hypothetical protein	51.8234	56.3893	48.5345	34.5209	41.5329	33.1894	44.3317	0.466523	0.264787	0.059945	0.0944402
PshuTeo1_07410	hypothetical protein	17.62	12.7674	12.6612	6.35911	11.4878	9.63563	11.7552	0.466436	0.463521	0.21501	0.290512
PshuTeo1_47580	hypothetical protein	407.332	416.004	508.557	286.16	316.357	353.306	381.286	0.46606	0.144986	0.00104312	0.00227116
PshuTeo1_25110	High-affinity branched-chain amino acid transport ATP-binding protein LivF	71.5163	63.837	49.5895	44.5138	42.4166	42.825	52.4497	0.465816	0.253715	0.0511702	0.0817206
PshuTeo1_56700	hypothetical protein	8277.41	9108.83	7055.06	6451.62	5945.81	5172.82	7001.92	0.46506	0.128347	0.000233496	0.000550576
PshuTeo1_12340	Dihydroorotase	925.735	1054.71	1161.39	750.582	751.403	760.528	900.724	0.464597	0.11647	5.36721e-05	0.000136962
PshuTeo1_53100	Na(+)/H(+) antiporter NhaP	745.4	723.438	704.089	468.267	534.374	564.684	623.375	0.464087	0.116461	5.43764e-05	0.000138635
PshuTeo1_50530	Transcriptional regulator SutA	14407.9	13349.4	11123.9	9331.54	7922.19	10688.1	11137.2	0.464008	0.139489	0.000716237	0.00159595
PshuTeo1_53860	Epoxyqueuosine reductase	1044.82	918.185	908.529	680.772	692.028	698.827	823.86	0.463755	0.107286	1.25255e-05	3.42427e-05
PshuTeo1_56610	putative protein	3066.91	3010.98	2733.76	2108.5	2118.18	2147.67	2531	0.461804	0.0912003	3.36942e-07	1.07202e-06
PshuTeo1_18670	hypothetical protein	25.9117	37.2382	34.8182	20.8942	22.9757	23.5538	27.5653	0.461056	0.326175	0.117904	0.172344
PshuTeo1_11040	Lipopolysaccharide export system permease protein LptG	3521.42	3431.58	3382.76	2556.31	2691.85	2217.05	2966.83	0.460627	0.103472	6.61896e-06	1.86211e-05
PshuTeo1_15590	Trk system potassium uptake protein TrkI	562.137	487.519	562.085	405.393	364.72	393.996	462.642	0.459886	0.122537	0.000141503	0.000344029
PshuTeo1_15440	hypothetical protein	510.979	519.207	496.951	377.913	358.774	367.224	438.508	0.459804	0.112745	3.68475e-05	9.62213e-05
PshuTeo1_03760	Peptide methionine sulfoxide reductase MsrA	1798.96	2040.84	1916.55	1309.43	1504.24	1347.81	1652.97	0.459743	0.105084	9.73031e-06	2.69364e-05
PshuTeo1_43830	hypothetical protein	30.917	49.0021	41.8202	30.6453	31.7678	20.9554	34.1846	0.45963	0.31586	0.108999	0.160851
PshuTeo1_12570	2,3,4,5-tetrahydropyridine-2,6-dicarboxylate N-acetyltransferase	9628.79	11184.2	9136.08	8347.7	5404.58	7772.74	8579.02	0.459551	0.159749	0.00323311	0.00649008
PshuTeo1_04980	Type III pantothenate kinase	2372.48	2191.74	2269.51	1656.09	1823.91	1459.26	1962.17	0.459537	0.111318	2.98115e-05	7.83622e-05
PshuTeo1_40400	hypothetical protein	372.092	331.952	341.851	274.35	260.685	217.337	299.711	0.459154	0.141705	0.000967866	0.00211781
PshuTeo1_10500	hypothetical protein	335.877	314.635	292.645	199.289	238.723	242.496	270.611	0.458966	0.144013	0.00115695	0.00249805
PshuTeo1_17840	putative RNA polymerase sigma factor FecI	1538.12	2261.96	2072.21	1092.86	1343.19	1770.81	1679.86	0.458571	0.185732	0.0108204	0.0199469
PshuTeo1_10430	hypothetical protein	19.6929	22.3429	14.7714	12.7182	15.0225	9.63563	15.6973	0.458565	0.412471	0.190784	0.261927
PshuTeo1_12450	Methionine--tRNA ligase	2887.12	2849.08	2909.26	2198.61	2192.88	1869.52	2484.41	0.458286	0.100827	4.49271e-06	1.29064e-05
PshuTeo1_22890	Aerobic respiration control protein ArcA	326.487	272.371	342.906	240.738	243.012	192.713	269.705	0.458216	0.156436	0.00274403	0.00556948
PshuTeo1_47160	Outer membrane protein OprM	552.347	545.099	548.804	405.591	368.348	418.938	473.188	0.457521	0.1149	5.53617e-05	0.000141022
PshuTeo1_11030	Lipopolysaccharide export system permease protein LptF	2543.25	2231.98	2433.35	1745.93	1716.21	1768.99	2073.29	0.457002	0.0941777	9.97079e-07	3.05162e-06
PshuTeo1_37530	hypothetical protein	475.739	522.399	426.259	315.23	379.098	334.035	408.794	0.456884	0.136444	0.000658539	0.00147796
PshuTeo1_48280	Glutamyl-Q tRNA(Asp) synthetase	1406.49	1283.12	1332.59	1030.18	987.953	898.255	1156.43	0.456042	0.103565	8.73385e-06	2.42484e-05
PshuTeo1_39530	Porin-like protein NicP	48.3097	51.9006	33.3189	28.502	34.393	30.2487	37.7788	0.455709	0.294343	0.092978	0.139699
PshuTeo1_56060	hypothetical protein	30.0576	21.279	18.9917	15.4436	14.1389	18.2006	19.6852	0.454652	0.378643	0.16824	0.235207
PshuTeo1_19480	hypothetical protein	2.08807	2.67813	7.10119	0.885181	2.45532	1.66845	2.81272	0.45451	0.732397	0.259349	0.341199
PshuTeo1_47880	hypothetical protein	7.25528	6.3837	5.27548	4.54222	2.65104	3.21188	4.8866	0.454346	0.615701	0.275569	0.358083
PshuTeo1_43010	Cobalamin biosynthesis protein CobD	1112.13	913.933	977.02	748.558	757.313	671.282	863.373	0.454071	0.118625	0.000105803	0.000261349
PshuTeo1_03350	L-serine dehydratase TdcG	198.304	207.688	217.853	150.731	148.068	152.18	179.137	0.453245	0.149806	0.00200775	0.0041635
PshuTeo1_11680	Secretin XcpQ	345.506	311.943	371.593	232.417	255.946	257.645	295.842	0.45201	0.136322	0.000740156	0.00164476
PshuTeo1_15810	hypothetical protein	7.25528	17.0232	14.7714	10.9013	9.72047	3.21188	10.4806	0.451829	0.515207	0.254519	0.336005
PshuTeo1_30690	hypothetical protein	20.0272	37.2922	31.4154	19.5745	19.9345	20.5621	24.801	0.451708	0.352548	0.14842	0.210958
PshuTeo1_33000	Ferrichrome receptor FcuA	819.945	1562.85	1090.65	697.627	681.397	1100.91	992.229	0.451616	0.227857	0.0375146	0.0617246
PshuTeo1_09210	Disulfide bond formation protein B	411.478	428.772	393.551	286.16	290.73	320.117	355.135	0.451368	0.124343	0.00023058	0.000544014
PshuTeo1_44520	Cysteine desulfuration protein SufE	707.434	873.195	802.048	649.457	567.324	510.087	684.924	0.451181	0.135003	0.000668977	0.00149942
PshuTeo1_08580	Hypoxanthine-guanine phosphoribosyltransferase	249.789	198.959	211.019	124.457	189.991	160.594	189.135	0.450441	0.18687	0.0127863	0.0233001
PshuTeo1_33010	Protein FecR	878.048	2162.76	1355.54	835.09	811.439	1306.86	1224.96	0.450266	0.400309	0.189595	0.26075
PshuTeo1_36210	DNA-binding protein HU-beta	41830.8	40985.5	38352.8	28586	29775.6	30025.7	34926.1	0.449591	0.0821577	3.38183e-08	1.18926e-07
PshuTeo1_56780	hypothetical protein	279.846	283.011	265.884	178.055	229.757	192.713	238.211	0.448407	0.149981	0.0022685	0.00466862
PshuTeo1_57380	hypothetical protein	1288.33	1082.04	1061.43	803.973	862.471	834.017	988.709	0.448358	0.115259	8.27504e-05	0.000206641
PshuTeo1_38500	NADPH-dependent 7-cyano-7-deazaguanine reductase	1569.21	1493.79	1490.85	936.606	1341.43	1033.15	1310.84	0.448007	0.140286	0.00119867	0.00257742
PshuTeo1_01710	hypothetical protein	75.6622	89.3718	54.865	59.0489	26.5104	68.52	62.3297	0.447882	0.317318	0.120095	0.175144
PshuTeo1_14020	hypothetical protein	285.029	286.202	252.168	210.759	209.432	176.653	236.707	0.447214	0.146816	0.00189203	0.00393639
PshuTeo1_04760	Anthranilate phosphoribosyltransferase	3066.76	3074.84	3245.48	2276.38	2562.93	2005.11	2705.25	0.446958	0.113149	6.4772e-05	0.000163678
PshuTeo1_14770	hypothetical protein	359.317	429.478	425.569	320.108	286.726	276.322	349.587	0.446253	0.136145	0.000851978	0.0018779
PshuTeo1_03990	Protein RarD	455.01	394.725	395.661	304.329	322.543	279.433	358.617	0.445809	0.131358	0.000566117	0.00128043
PshuTeo1_33980	HTH-type transcriptional activator CmpR	353.436	330.888	286.986	241.646	250.081	214.125	279.527	0.445011	0.144351	0.001679	0.00353568
PshuTeo1_56460	hypothetical protein	695.47	679.864	722.741	395.173	669.829	453.945	602.837	0.444266	0.178765	0.0105511	0.0195235
PshuTeo1_34460	hypothetical protein	9376.03	10334.4	9242.76	7816.13	7357.92	5985.04	8352.05	0.443485	0.120879	0.000203476	0.000483986
PshuTeo1_10920	putative transporter YycB	842.206	789.169	798.857	541.577	651.944	582.765	701.086	0.443467	0.114947	9.43016e-05	0.000234461
PshuTeo1_07080	HTH-type transcriptional regulator LutR	175.163	155.337	218.405	134.45	137.854	125.263	157.745	0.442991	0.178213	0.0104866	0.0194129
PshuTeo1_06940	4-hydroxy-3-methylbut-2-enyl diphosphate reductase	8574.7	7841.31	8109.47	5679.6	6085.9	6212.84	7083.97	0.442442	0.0882032	4.21126e-07	1.32949e-06
PshuTeo1_57400	hypothetical protein	723.671	712.174	755.117	533.285	572.33	496.381	632.16	0.442342	0.110547	5.21559e-05	0.000133331
PshuTeo1_26350	Fanconi-associated nuclease 1	1055.23	1039.83	1009.86	845.981	734.26	690.809	895.995	0.442146	0.113339	7.93219e-05	0.000198426
PshuTeo1_08530	Renalase	9187.2	10865.5	8956.6	6144.82	6518.52	8502.61	8362.55	0.441994	0.141792	0.00149946	0.00318225
PshuTeo1_50450	hypothetical protein	282.956	207.47	220.515	179.872	167.015	170.229	204.676	0.441565	0.165596	0.00624237	0.0119351
PshuTeo1_41220	Zinc transporter ZupT	390.749	372.382	388.276	265.266	295.149	281.574	332.233	0.441415	0.124323	0.000316087	0.000732915
PshuTeo1_54930	hypothetical protein	626.027	1425.69	959.083	565.961	606.204	895.043	846.335	0.441209	0.367755	0.171269	0.238798
PshuTeo1_05900	Transcription antitermination protein NusB	10467.3	9010.59	9660.47	7319.34	6935.12	7108.95	8416.96	0.440725	0.0931376	1.70285e-06	5.08895e-06
PshuTeo1_50370	hypothetical protein	1920.58	1481.02	1616.41	1199.15	1230.97	1245.14	1448.88	0.440559	0.119534	0.000189989	0.000452661
PshuTeo1_49020	Ferrichrome outer membrane transporter/phage receptor	223.354	300.759	215.471	155.183	181.268	201.655	212.948	0.440041	0.17959	0.0115734	0.0212049
PshuTeo1_12390	hypothetical protein	204.184	250.028	234.231	176.238	160.83	164.876	198.398	0.439928	0.153273	0.00335483	0.00672025
PshuTeo1_15990	tRNA-Arg(acg)	2536.24	2492.83	2043.72	1768.74	1712.57	1703.36	2042.91	0.439907	0.112303	7.41954e-05	0.000186469
PshuTeo1_10530	Glutamyl-tRNA(Gln) amidotransferase subunit A	989.804	1133.14	1208.57	910.566	810.791	714.682	961.258	0.439698	0.130344	0.000612387	0.00137908
PshuTeo1_32760	hypothetical protein	1958.48	2412.23	2132.02	1503.96	1414.07	1841.28	1877.01	0.439686	0.132821	0.000765689	0.00169622
PshuTeo1_53280	Protein ElaA	171.017	113.843	126.612	72.6756	126.366	96.3563	117.812	0.439652	0.236445	0.0501637	0.0802479
PshuTeo1_51840	hypothetical protein	524.95	503.821	445.321	380.618	393.955	302.555	425.203	0.439447	0.142816	0.00172117	0.00361382
PshuTeo1_41510	Polysialic acid transport ATP-binding protein KpsT	1851.2	1748.04	1749.25	1461.63	1408	1040.19	1543.05	0.438909	0.137159	0.00113378	0.00245451
PshuTeo1_04040	8-amino-7-oxononanoate synthase	5369.66	6079.63	5745.66	4108.94	4342.96	4188.51	4972.56	0.438682	0.090209	9.62607e-07	2.95244e-06
PshuTeo1_15390	hypothetical protein	1171.21	1060.76	980.185	793.072	820.054	743.014	928.049	0.438561	0.112108	7.6116e-05	0.000190909
PshuTeo1_44650	hypothetical protein	209.367	208.534	187.807	155.344	135.203	152.029	174.714	0.438174	0.156004	0.00407029	0.00803506
PshuTeo1_19130	Hca operon transcriptional activator HcaR	477.812	433.028	434.7	327.04	337.566	322.258	388.734	0.437706	0.119717	0.000212014	0.000502829
PshuTeo1_56790	hypothetical protein	1030.86	920.423	964.716	646.389	815.216	675.638	842.207	0.437679	0.124401	0.000359273	0.000829013
PshuTeo1_49620	Gamma-glutamyl phosphate reductase	8568.19	7465.11	7998.33	6168.75	5665.88	5813.16	6946.57	0.437136	0.0941136	2.47656e-06	7.29805e-06
PshuTeo1_45060	putative protein YaeQ	1346.37	1187.37	1226.02	989.296	933.165	839.37	1086.93	0.436389	0.111116	7.14578e-05	0.000179936
PshuTeo1_11480	Exodeoxyribonuclease 7 large subunit	1529.59	1545.49	1586.85	1149	1168.82	1116.63	1349.39	0.435453	0.0893714	9.21564e-07	2.83417e-06
PshuTeo1_54770	hypothetical protein	935.275	922.409	942.612	767.995	699.994	590.036	809.72	0.434919	0.12415	0.000380496	0.000875509
PshuTeo1_10640	Metalloprotease PmbA	6411.18	6117.15	6244.11	4753.98	4303.69	4789.86	5436.66	0.434274	0.0884101	7.54356e-07	2.3401e-06
PshuTeo1_48680	Outer membrane protein assembly factor BamE	6989.94	6007.06	6474.07	4931.04	4872.61	4550.16	5637.48	0.433934	0.0965919	5.88835e-06	1.66725e-05
PshuTeo1_20680	Serine--tRNA ligase	10113.6	9844.62	10409.5	7820.06	7299.26	7298.18	8797.53	0.433604	0.0824952	1.23611e-07	4.10909e-07
PshuTeo1_05880	Riboflavin biosynthesis protein RibBA	7508.49	6678.64	7364.87	4844.96	5511.5	5543.24	6241.95	0.432896	0.100397	1.36971e-05	3.73028e-05
PshuTeo1_48290	hypothetical protein	14.5106	17.0232	21.1019	7.26756	8.83679	19.2713	14.6685	0.432728	0.449151	0.239481	0.31888
PshuTeo1_26560	Nicotinamide riboside transporter PnuC	75.6622	73.4125	100.234	64.4996	48.6024	67.4494	71.6434	0.432353	0.236416	0.0539068	0.0855885
PshuTeo1_40100	hypothetical protein	25.9117	24.4708	23.2121	16.352	17.6736	17.13	20.7917	0.432238	0.356073	0.170825	0.238237
PshuTeo1_38680	Cell division inhibitor SulA	651.939	640.498	743.843	517.813	480.722	502.123	589.49	0.431987	0.115665	0.000156249	0.000377311
PshuTeo1_16920	2-ketogluconate reductase	760.768	678.8	381.945	580.496	174.085	425.038	500.189	0.431763	0.483868	0.260896	0.342918
PshuTeo1_39730	hypothetical protein	4021.17	3774.53	4095.23	2823.35	2978.32	2987.14	3446.62	0.431552	0.0867669	5.52922e-07	1.73502e-06
PshuTeo1_31410	Riboflavin synthase	244.861	254.088	267.821	221.449	178.869	160.784	221.312	0.431186	0.159705	0.00572819	0.0110147
PshuTeo1_31490	HTH-type transcriptional repressor GlaR	1145.3	1003.3	1071.98	793.072	791.777	794.404	933.306	0.430394	0.101895	2.00656e-05	5.3775e-05
PshuTeo1_13040	Acetolactate synthase	1001.12	989.462	967.617	741.048	713.644	732.415	857.552	0.430386	0.095943	6.16773e-06	1.74203e-05
PshuTeo1_08380	4-diphosphocytidyl-2-C-methyl-D-erythritol kinase	1934.05	1943.84	1560.49	1449.88	1306.96	1252.63	1574.64	0.430378	0.122663	0.000380183	0.000875142
PshuTeo1_39000	Aerotaxis receptor	12450.8	11427.2	11871.2	8876.33	9036.13	8537.55	10366.5	0.430279	0.0831527	1.92007e-07	6.23941e-07
PshuTeo1_34080	hypothetical protein	1819	1573.58	1743.02	1334.51	1217.71	1244.07	1488.65	0.429262	0.102992	2.57303e-05	6.8125e-05
PshuTeo1_14980	hypothetical protein	9.32821	17.0232	17.9366	10.9013	12.3715	5.35313	12.1523	0.429014	0.469977	0.257269	0.338931
PshuTeo1_21300	hypothetical protein	21.7658	29.7906	16.8815	17.2604	17.6736	11.7769	19.1915	0.428576	0.387595	0.201847	0.275251
PshuTeo1_47640	hypothetical protein	282.435	326.252	285.947	232.615	216.238	209.929	258.903	0.428157	0.139226	0.00174608	0.00366075
PshuTeo1_30770	hypothetical protein	1309.06	1519.32	1317.82	912.987	1067.48	1083.47	1201.69	0.428114	0.117563	0.000226601	0.000535423
PshuTeo1_45670	hypothetical protein	631.209	633.05	672.097	545.975	508.999	367.224	559.759	0.428076	0.153002	0.00426759	0.00839841
PshuTeo1_42390	Cell division topological specificity factor	1361.92	1493.79	1489.8	1116.48	1177.94	912.173	1258.68	0.42789	0.122626	0.000404559	0.000927886
PshuTeo1_49840	Precorrin-6Y C(5,15)-methyltransferase [decarboxylating]	1743.86	1515.66	1502.3	1234.43	1111.93	1176.32	1380.75	0.427772	0.107288	5.59761e-05	0.00014246
PshuTeo1_17100	Hydroxypyruvate isomerase	542.073	635.178	789.212	461.49	495.744	490.346	569.007	0.427712	0.149175	0.00342444	0.0068429
PshuTeo1_22210	hypothetical protein	779.424	967.13	870.455	643.179	622.994	669.141	758.72	0.426895	0.118284	0.000256469	0.00060127
PshuTeo1_44660	Ribosomal RNA small subunit methyltransferase J	2308.21	2248.13	2166.11	1577.06	1742.62	1666.96	1951.52	0.425537	0.0919507	3.09228e-06	8.99185e-06
PshuTeo1_24380	3-hydroxy-3-isohexenylglutaryl-CoA/hydroxy-methylglutaryl-CoA lyase	356.545	312.801	332.355	253.456	252.732	233.396	290.214	0.425523	0.132148	0.00107085	0.00232356
PshuTeo1_39950	tRNA-Asp(gtc)	12440.7	11905.6	10173.2	7808.99	9822.98	7908.71	10010	0.425267	0.126947	0.00069735	0.00155691
PshuTeo1_46080	Toluene efflux pump outer membrane protein TtgC	4972.69	5226.05	5704.81	3903.54	4008.64	3891.27	4617.83	0.424835	0.0915573	2.93352e-06	8.55635e-06
PshuTeo1_57340	hypothetical protein	297.466	271.307	267.995	181.689	236.826	198.066	242.225	0.42469	0.152356	0.00441477	0.00865526
PshuTeo1_13840	Sulfur carrier protein TusA	166.871	131.93	122.391	86.3022	133.436	86.7206	121.275	0.423245	0.221292	0.0454506	0.0734905
PshuTeo1_57390	hypothetical protein	406.286	418.963	418.421	314.607	335.182	270.427	360.648	0.422998	0.131204	0.00105605	0.00229581
PshuTeo1_35480	Fe/S biogenesis protein NfuA	4872.44	3969.6	4230.94	3398.49	3131.76	3175.47	3796.45	0.422424	0.107745	7.42156e-05	0.000186469
PshuTeo1_40750	putative autotransporter	259.85	248.085	267.668	181.565	192.181	200.85	225.033	0.422188	0.13982	0.00210768	0.00435649
PshuTeo1_36580	Flap endonuclease Xni	80.8445	72.3486	81.2424	53.5982	53.9044	64.2375	67.696	0.421587	0.221642	0.0464076	0.0748894
PshuTeo1_23620	hypothetical protein	1440.69	1512.94	1371.63	1007.47	1115.2	1093.11	1256.84	0.421412	0.0996668	1.97038e-05	5.29047e-05
PshuTeo1_09720	Outer membrane protein assembly factor BamB	20707.2	20046.4	19976.3	14524.5	15227.6	15499.7	17663.6	0.420946	0.0786149	7.39994e-08	2.52305e-07
PshuTeo1_27500	Adaptive-response sensory-kinase SasA	296.722	264.198	261.715	199.695	186.852	223.891	238.846	0.420695	0.145495	0.00318763	0.00641006
PshuTeo1_17130	HTH-type transcriptional regulator RutR	1759.92	1778.92	1829.54	1385.38	1287.52	1324.36	1560.94	0.42046	0.089807	2.40022e-06	7.10242e-06
PshuTeo1_44420	Uridylate kinase	3892.97	3162.06	3867.98	2808	2772.99	2535.24	3173.21	0.420307	0.113915	0.000189158	0.000450868
PshuTeo1_39660	hypothetical protein	316.123	304.29	337.631	257.998	255.383	193.783	277.535	0.419976	0.151911	0.00476518	0.00927537
PshuTeo1_08550	Ferrochelatase	2976.35	3034.95	3249.37	2207.29	2380.95	2309.33	2693.04	0.419954	0.090048	2.61491e-06	7.68592e-06
PshuTeo1_13750	7-carboxy-7-deazaguanine synthase	677.833	610.555	601.879	557.609	432.695	409.222	548.299	0.41959	0.143068	0.00281073	0.00569424
PshuTeo1_21040	HTH-type transcriptional regulator PgrR	375.202	388.342	409.378	260.724	296.916	313.693	340.709	0.419578	0.131121	0.00114903	0.0024819
PshuTeo1_18100	hypothetical protein	241.497	221.302	222.625	145.351	179.387	183.077	198.873	0.41919	0.156306	0.00608288	0.0116575
PshuTeo1_31530	Glutamine--tRNA ligase	2607.46	3071.73	2819.18	2378.36	2101.66	1829.85	2468.04	0.41906	0.12409	0.000607649	0.00136949
PshuTeo1_08440	Peptide chain release factor RF1	3380.17	3104.94	3311.31	2294.82	2538.14	2470.92	2850.05	0.418645	0.0922867	4.87316e-06	1.39362e-05
PshuTeo1_23870	Histidinol-phosphate aminotransferase	1012.11	996.126	972.661	775.883	722.84	721.95	866.929	0.418568	0.0984868	1.80663e-05	4.86681e-05
PshuTeo1_08720	Putative manganese exporter	278.81	238.325	296.482	201.675	196.177	205.56	236.171	0.418506	0.146211	0.00350314	0.00698549
PshuTeo1_42960	Adenosylcobalamin/alpha-ribazole phosphatase	847.831	703.271	654.16	500.553	538.161	599.55	640.588	0.418317	0.136616	0.00183879	0.00383399
PshuTeo1_41980	putative oxidoreductase YciK	2063.61	1975.75	2235.75	1548.9	1533.18	1597.37	1825.76	0.418007	0.0946027	8.40015e-06	2.33788e-05
PshuTeo1_08030	hypothetical protein	4766.88	4663.46	5216.52	3563.17	3798.77	3561.5	4261.72	0.417762	0.0913447	4.03937e-06	1.16333e-05
PshuTeo1_47790	Adenine permease AdeP	642.368	631.699	656.539	412.013	490.091	535.159	561.312	0.417664	0.127886	0.000915365	0.00200678
PshuTeo1_43200	23S rRNA (uracil(1939)-C(5))-methyltransferase RlmD	6609.89	5925.18	6080.69	4921.76	4707.55	4249.99	5415.84	0.417372	0.0992061	2.1924e-05	5.84264e-05
PshuTeo1_22880	HTH-type transcriptional regulator BetI	212.61	208.1	207.932	164.094	160.351	140.675	182.294	0.41728	0.151442	0.00491297	0.00954028
PshuTeo1_15620	hypothetical protein	27.469	51.3527	40.3257	33.7501	28.332	21.8901	33.8533	0.417192	0.325328	0.155517	0.21995
PshuTeo1_37150	hypothetical protein	134.493	177.906	161.721	107.646	157.597	79.9141	136.546	0.416748	0.237902	0.0647654	0.101308
PshuTeo1_32690	Multidrug export protein EmrB	416.657	428.215	444.541	313.882	335.209	310.655	374.86	0.415917	0.119411	0.000418013	0.000956438
PshuTeo1_08670	hypothetical protein	1880.36	1672.03	1876.33	1418.77	1367.9	1262.91	1579.72	0.415853	0.1026	4.28391e-05	0.000111005
PshuTeo1_52530	Imidazolonepropionase	699.126	644.784	733.251	468.803	523.831	556.616	604.402	0.415702	0.119475	0.000422524	0.000965986
PshuTeo1_40070	tRNA PshuTeo1douridine synthase A	554.511	490.481	544.43	428.786	425.933	325.47	461.602	0.414861	0.141429	0.002832	0.00573327
PshuTeo1_10170	Adaptive-response sensory-kinase SasA	2718.84	2689.85	2626.82	2107.69	1947.43	1952.61	2340.54	0.414691	0.0876958	1.92435e-06	5.73289e-06
PshuTeo1_08540	Epimerase family protein	3982.11	4314.32	3939.73	2750.77	2994.79	3390.67	3562.06	0.41459	0.108575	0.000113544	0.000279264
PshuTeo1_30640	putative transport protein HsrA	203.417	174.732	206.079	143.015	147.595	143.113	169.658	0.414299	0.156938	0.00693373	0.0131557
PshuTeo1_14620	Long-chain-fatty-acid--CoA ligase	14497	12983.1	13504.7	10483	11197.8	8918.17	11930.6	0.413967	0.111606	0.000176728	0.000423183
PshuTeo1_08850	Phosphate acetyltransferase	4839.27	4617.47	5066.57	4086.29	3404.29	3359.75	4228.94	0.413896	0.109477	0.000135665	0.000330963
PshuTeo1_57410	hypothetical protein	254.971	287.266	228.956	167.154	227.106	176.653	223.684	0.413805	0.169488	0.0122034	0.0222806
PshuTeo1_25450	hypothetical protein	123.826	124.092	136.05	89.376	92.1711	103.268	111.464	0.412894	0.181123	0.0187467	0.0328615
PshuTeo1_28590	hypothetical protein	316.123	259.604	278.546	214.393	227.989	192.713	248.228	0.412273	0.147616	0.00439544	0.00862327
PshuTeo1_07710	L-methionine gamma-lyase	472.951	467.842	479.015	332.797	351.053	379.151	413.801	0.411198	0.118218	0.000425229	0.000971393
PshuTeo1_49490	Tn3 family transposase TnXax1	971.317	1121.35	1055.27	829.841	824.143	697.024	916.491	0.411197	0.117766	0.000408488	0.000936521
PshuTeo1_00830	Ribosomal RNA small subunit methyltransferase B	2164.8	2020.05	1918.4	1604.48	1549.51	1414.23	1778.58	0.41103	0.101615	4.4545e-05	0.000115007
PshuTeo1_03230	putative Fe(2+)-trafficking protein	437.39	362.807	433.645	307.054	334.031	278.363	358.881	0.410807	0.138669	0.00257636	0.00526049
PshuTeo1_32320	Branched-chain-amino-acid aminotransferase	3183.82	3449.15	3507.26	2841.2	2341.19	2412.15	2955.79	0.410452	0.109421	0.000154303	0.000372925
PshuTeo1_49420	Apolipoprotein N-acyltransferase	1154.29	1154.98	974.775	770.319	870.888	815.709	956.827	0.410367	0.115629	0.000328295	0.000760296
PshuTeo1_41940	DNA gyrase subunit A	11002.3	9641.06	10807	7872.03	8254.36	7445.94	9170.45	0.410357	0.0959624	1.62299e-05	4.39077e-05
PshuTeo1_18460	Potassium-transporting ATPase potassium-binding subunit	300.231	263.823	241.599	183.873	209.488	207.574	234.431	0.410277	0.150013	0.00523983	0.0101371
PshuTeo1_46710	Stringent starvation protein A	349.605	424.433	435.688	291.754	317.713	293.02	352.036	0.409765	0.137101	0.00236092	0.00484659
PshuTeo1_39790	Ycf48-like protein	2344.74	2204.77	2150.56	1759.27	1662.65	1603.23	1954.21	0.409297	0.0934588	1.01557e-05	2.80731e-05
PshuTeo1_26000	hypothetical protein	36.2453	32.3944	24.7114	22.0983	21.5756	23.3104	26.7226	0.409279	0.326164	0.16508	0.231355
PshuTeo1_56690	hypothetical protein	651.004	599.98	638.399	434.489	528.624	449.579	550.346	0.409271	0.122887	0.0007351	0.0016348
PshuTeo1_11700	Putative type II secretion system protein F	105.422	74.564	87.9645	65.2158	62.391	70.6222	77.6966	0.409109	0.219383	0.0511626	0.0817206
PshuTeo1_48700	SsrA-binding protein	1017.81	1041.61	1217.58	915.712	790.893	744.085	954.615	0.40876	0.126145	0.00101146	0.00220474
PshuTeo1_40570	Ribonuclease E	14515.7	13241.7	15123.3	10740.4	10566.8	10899.1	12514.5	0.408299	0.0888502	3.70053e-06	1.06898e-05
PshuTeo1_13570	hypothetical protein	2033.61	1812.1	1779.24	1426.45	1450.8	1342.45	1640.77	0.4082	0.100687	4.2901e-05	0.000111114
PshuTeo1_50980	hypothetical protein	1415.29	1452.86	1561.35	1184.52	1132.07	1003.72	1291.64	0.407876	0.107222	0.00012131	0.00029785
PshuTeo1_07750	Leucine-responsive regulatory protein	122.303	110.651	96.0138	87.2107	81.2985	74.9438	95.4035	0.40764	0.197837	0.0327102	0.0545903
PshuTeo1_57620	hypothetical protein	1222	1248.01	1147.95	857.572	919.91	941.08	1056.09	0.406742	0.0995539	3.74001e-05	9.75128e-05
PshuTeo1_38860	hypothetical protein	4936.93	4664.29	4655.2	3579.23	3655.69	3494.4	4164.29	0.405858	0.0824641	7.35718e-07	2.28561e-06
PshuTeo1_40200	tRNA-dihydrouridine(16) synthase	2305.57	1958.22	2061.7	1620.05	1643.01	1488.36	1846.15	0.405517	0.105099	9.63021e-05	0.000239018
PshuTeo1_09640	Protein IscX	346.18	380.894	335.521	254.364	262.453	280.504	309.986	0.405128	0.1303	0.00158445	0.00334893
PshuTeo1_54570	Leucine-responsive regulatory protein	765.95	814.985	763.89	535.074	604.437	623.104	684.573	0.404971	0.111722	0.000245921	0.000577499
PshuTeo1_57170	hypothetical protein	864.583	1099.95	946.286	752.999	783.144	642.697	848.276	0.404961	0.132401	0.00187269	0.00390042
PshuTeo1_50990	Acetylornithine deacetylase	1510.34	1526.99	1479.87	1097.07	1190.12	1112.95	1319.56	0.404453	0.0925709	1.07001e-05	2.95067e-05
PshuTeo1_46930	Carboxylesterase 2	133.112	144.502	148.537	111.407	96.6307	110.274	124.077	0.4044	0.17532	0.0176769	0.0311968
PshuTeo1_26300	HTH-type transcriptional regulator GbpR	362.064	354.625	355.898	274.887	276.849	252.902	312.871	0.403746	0.125052	0.00106	0.00230177
PshuTeo1_05720	dTDP-4-dehydrorhamnose reductase	2697.93	2401.33	2507.96	2004.03	1899.91	1824.35	2222.59	0.403534	0.0959423	2.22599e-05	5.92663e-05
PshuTeo1_49360	Glutamate-1-semialdehyde 2,1-aminomutase	2566.42	2479.09	2652.54	1859.5	1934.05	2012.34	2250.66	0.402676	0.0888565	5.01016e-06	1.43137e-05
PshuTeo1_09320	hypothetical protein	1056.34	1284.72	1106.47	983.684	861.294	741.117	1005.6	0.402389	0.136275	0.00263369	0.00536988
PshuTeo1_54740	Acetylglutamate kinase	12943.4	11126.8	11637.7	9141.68	8655.64	9126.01	10438.5	0.402362	0.0943625	1.73688e-05	4.68777e-05
PshuTeo1_44310	Lipid-A-disaccharide synthase	4019.17	3333.99	3343.9	2736.79	2831.18	2491.97	3126.17	0.401907	0.112915	0.000331951	0.00076814
PshuTeo1_07190	NADH dehydrogenase	4866.92	5509.42	4908.5	3275.39	3665.83	4549.64	4462.62	0.401301	0.133433	0.00224052	0.00461769
PshuTeo1_57140	hypothetical protein	20.7294	10.6395	13.7163	5.45067	15.0225	9.63563	12.5323	0.401242	0.472143	0.289292	0.372357
PshuTeo1_31380	5-oxoprolinase subunit A	72.5528	58.5172	68.5813	43.6053	57.4392	46.0369	57.7888	0.400978	0.242231	0.0805621	0.123019
PshuTeo1_10070	hypothetical protein	424.952	376.638	415.708	337.941	296.916	279.433	355.265	0.400925	0.132934	0.00218218	0.00450394
PshuTeo1_42980	Bifunctional adenosylcobalamin biosynthesis protein CobP	685.106	585.172	592.964	420.61	483.373	498.911	544.356	0.400726	0.126703	0.00132865	0.00283767
PshuTeo1_57020	hypothetical protein	552.438	637.306	680.537	406.983	537.277	460.369	545.818	0.400153	0.142695	0.00427853	0.00841705
PshuTeo1_56480	hypothetical protein	100.886	136.072	154.96	90.5772	110.952	88.8403	113.715	0.399445	0.209802	0.0468858	0.0755545
PshuTeo1_23380	hypothetical protein	248.437	381.896	263.705	255.089	200.427	210.083	259.94	0.399319	0.186927	0.027201	0.0462336
PshuTeo1_22750	Phthalate 4,5-dioxygenase oxygenase reductase subunit	120.275	101.687	82.8164	86.7368	61.9366	77.7898	88.5403	0.399286	0.223574	0.0614209	0.0966321
PshuTeo1_27220	hypothetical protein	582.495	563.893	515.942	446.955	370.262	435.744	485.882	0.3992	0.126562	0.00136847	0.00291726
PshuTeo1_07330	hypothetical protein	26.9482	14.8953	18.9917	10.9013	18.5573	12.8475	17.1902	0.399131	0.406789	0.249738	0.330457
PshuTeo1_35940	hypothetical protein	1606.97	1611.85	1640.99	1226.84	1297.27	1146.84	1421.79	0.398648	0.0954055	2.52532e-05	6.69549e-05
PshuTeo1_03280	Imidazole glycerol phosphate synthase subunit HisH	3324.86	2984.11	2993.86	2414.6	2380.39	2235.22	2722.18	0.398643	0.0944787	2.11311e-05	5.64714e-05
PshuTeo1_31140	hypothetical protein	59.0787	34.0464	31.6529	24.528	32.6961	33.1894	35.8653	0.398511	0.322562	0.172788	0.240799
PshuTeo1_31750	3-oxoacyl-[acyl-carrier-protein] reductase FabG1	587.677	518.143	650.995	377.004	512.534	431.462	512.969	0.397495	0.149281	0.00659065	0.0125464
PshuTeo1_51490	Sulfate/thiosulfate import ATP-binding protein CysA	21.7658	24.4708	13.7163	12.7182	12.3715	17.13	17.0288	0.397312	0.401149	0.24684	0.327305
PshuTeo1_27160	Cobalt-precorrin-5A hydrolase	47.3411	59.9906	47.6511	47.8195	40.2427	25.1249	44.695	0.396148	0.294174	0.143389	0.204724
PshuTeo1_49250	hypothetical protein	128.084	167.685	173.958	140.457	108.588	101.824	136.766	0.395557	0.198029	0.0381366	0.0626216
PshuTeo1_18690	Vitamin B12 transporter BtuB	127.962	154.822	107.654	91.3298	93.5718	107.726	113.844	0.395524	0.198109	0.0384096	0.0629613
PshuTeo1_56580	hypothetical protein	51.8234	57.4533	68.5813	42.6969	45.9513	42.825	51.5552	0.395171	0.249153	0.0929457	0.139688
PshuTeo1_17760	hypothetical protein	279.33	231.294	216.231	186.765	183.489	177.037	212.358	0.394979	0.155016	0.00921283	0.0171887
PshuTeo1_39310	Phosphoenolpyruvate synthase regulatory protein	314.05	394.725	326.025	246.188	273.057	261.233	302.546	0.394363	0.142741	0.00488355	0.00949284
PshuTeo1_47390	hypothetical protein	46.6411	35.1103	44.3141	27.2533	29.1614	36.4013	36.4802	0.393739	0.290809	0.142526	0.203645
PshuTeo1_48200	hypothetical protein	932.821	1510.81	1076.2	737.657	800.613	1101.67	1026.63	0.392983	0.193431	0.0355111	0.058869
PshuTeo1_36560	hypothetical protein	493.595	508.375	506.255	404.031	396.858	339.146	441.377	0.392936	0.122292	0.00112927	0.00244569
PshuTeo1_03250	hypothetical protein	2235.58	2128.18	2200.33	1614.33	1784.4	1580.97	1923.96	0.392854	0.0949841	3.0581e-05	8.0298e-05
PshuTeo1_49190	3'-5' exonuclease DinG	633.65	641.301	553.994	475.633	451.813	457.86	535.709	0.392235	0.116638	0.000662292	0.0014856
PshuTeo1_35060	Metal-PshuTeo1dopaline receptor CntO	56.3636	59.4761	71.2216	42.9399	52.1162	43.4395	54.2595	0.391888	0.24564	0.0916474	0.137845
PshuTeo1_34930	hypothetical protein	371.056	431.964	408.322	271.625	292.498	353.306	354.795	0.391117	0.143649	0.00551259	0.0106288
PshuTeo1_43370	HTH-type transcriptional activator CmpR	379.347	431.964	453.692	328.857	310.171	319.046	370.513	0.391074	0.127706	0.00187967	0.00391352
PshuTeo1_33640	Heme oxygenase PigA	787.716	733.061	740.678	590.489	554.951	571.714	663.101	0.39103	0.104271	0.000152592	0.00036926
PshuTeo1_07110	Ribosomal large subunit PshuTeo1douridine synthase D	3165.61	2867.78	2862.67	2204.5	2408.06	2144.29	2608.82	0.390895	0.0978735	5.60494e-05	0.000142583
PshuTeo1_50250	Nicotinate phosphoribosyltransferase 2	560.095	506.605	553.576	415.281	395.453	419.438	475.074	0.390601	0.114176	0.000536552	0.00121597
PshuTeo1_19270	Enoyl-[acyl-carrier-protein] reductase [NADH] FabI	431.171	402.173	401.992	323.406	318.125	294.422	361.881	0.390474	0.121915	0.00117286	0.00252988
PshuTeo1_40240	tRNA-Glu(ttc)	850.94	740.509	649.94	502.37	636.249	556.725	656.122	0.389818	0.142128	0.00513021	0.00993511
PshuTeo1_54550	Alanine racemase, catabolic	367.772	358.601	446.218	208.211	319.964	355.274	342.673	0.38953	0.192073	0.0358477	0.0593581
PshuTeo1_12590	Riboflavin transporter RfnT	16433.8	18486.5	15283.1	13579.9	10399	14319.8	14750.3	0.389376	0.137074	0.00488796	0.00949818
PshuTeo1_01970	hypothetical protein	616.101	715.544	664.423	598.287	462.783	450.754	584.649	0.389259	0.141696	0.00512639	0.00993108
PshuTeo1_07160	tRNA-Lys(ttt)	5751.36	5705.96	5185.8	4007.15	4620.76	4027.69	4883.12	0.389052	0.101425	0.000108398	0.000267529
PshuTeo1_34850	Alkyl hydroperoxide reductase C	441.535	519.207	639.389	417.884	387.052	405.767	468.472	0.388857	0.150592	0.00838803	0.0157062
PshuTeo1_52490	Protein Ves	674.741	679.864	661.546	515.997	577.926	433.603	590.613	0.388406	0.130223	0.00246392	0.00504353
PshuTeo1_56860	hypothetical protein	141.996	194.703	196.248	135.358	151.109	113.486	155.483	0.388382	0.189892	0.0345821	0.0574458
PshuTeo1_46870	GTP cyclohydrolase 1 type 2	1230.29	1153.32	1247.12	855.755	978.233	928.232	1065.49	0.388203	0.103229	0.000146358	0.000355228
PshuTeo1_09730	GTPase Der	8076.21	7280.28	7642.54	6131.36	5517.23	5863.48	6751.85	0.387859	0.0914175	1.86477e-05	5.01634e-05
PshuTeo1_46030	Oxaloacetate decarboxylase	2546.6	3205.68	2980.65	2041.27	2469	2129.47	2562.11	0.386149	0.124045	0.00159798	0.00337628
PshuTeo1_41090	putative transporter	271.497	298.38	282.013	239.737	209.736	195.586	249.491	0.386126	0.143266	0.0060483	0.011599
PshuTeo1_09680	Cytoskeleton protein RodZ	6216.62	5323.35	5662.32	4477.1	4439.46	4197.82	5052.78	0.386021	0.0962435	5.25694e-05	0.000134268
PshuTeo1_55370	HTH-type transcriptional regulator HexR	2297.85	2338.56	2476.31	1649.74	1899.91	1871.45	2088.97	0.38589	0.0997752	9.40482e-05	0.000234035
PshuTeo1_14290	hypothetical protein	981.535	928.828	951.697	711.312	720.199	751.579	840.858	0.385692	0.0980067	7.19598e-05	0.000181041
PshuTeo1_17360	hypothetical protein	16.5835	23.4069	13.7163	12.7182	14.1389	10.7063	15.2117	0.385618	0.412444	0.270284	0.352902
PshuTeo1_49240	ATP-dependent RNA helicase HrpB	2406.99	2261.07	2435.47	1809.59	1819.51	1791.66	2087.38	0.385576	0.0867794	7.70498e-06	2.15174e-05
PshuTeo1_10080	putative cardiolipin synthase YwiE	1708.9	1603.32	1573.59	1234.12	1299.36	1192.24	1435.26	0.385359	0.0951627	4.46092e-05	0.000115121
PshuTeo1_26140	hypothetical protein	5.08554	8.03718	3.51477	2.60695	2.46717	4.38314	4.34913	0.385067	0.624512	0.343429	0.43002
PshuTeo1_39670	hypothetical protein	91.2092	100.011	117.116	76.3093	77.7638	78.1556	90.0942	0.384758	0.200033	0.045977	0.0742576
PshuTeo1_09700	Histidine--tRNA ligase	17344.2	15761.9	15869.2	12498.4	12270	12641.5	14397.5	0.384621	0.0839352	4.0028e-06	1.15396e-05
PshuTeo1_17060	Urea transporter	15.547	21.279	15.8265	12.7182	10.6042	13.9181	14.9822	0.384009	0.408925	0.269063	0.351629
PshuTeo1_21630	Putative metabolite transport protein NicT	126.073	90.3083	115.336	94.3835	87.0102	66.9695	96.6802	0.383718	0.214772	0.0625076	0.0981317
PshuTeo1_51310	D-3-phosphoglycerate dehydrogenase	492.847	571.264	509.323	405.97	403.768	389.172	462.057	0.383118	0.118512	0.00105988	0.00230177
PshuTeo1_03970	Malate synthase G	11004.5	10627	12424.7	9319.49	8814.75	7772.61	9993.85	0.383007	0.109739	0.000358729	0.000828092
PshuTeo1_18370	Glycerol-3-phosphate dehydrogenase [NAD(P)+]	6431.43	5707.71	5833.87	4548.39	4424.99	4771.45	5286.3	0.382314	0.0920858	2.87315e-05	7.57552e-05
PshuTeo1_10950	Nucleoid-associated protein YejK	205.9	196.296	204.423	134.09	141.17	186.826	178.117	0.382158	0.17089	0.0215219	0.0374046
PshuTeo1_46150	Beta-ketoadipyl-CoA thiolase	434.292	403.606	501.966	289.111	337.88	393.52	393.396	0.382107	0.152264	0.0103437	0.0191795
PshuTeo1_49980	hypothetical protein	15.6218	11.8077	18.4302	9.89618	9.5062	12.7351	12.9995	0.381988	0.433312	0.288929	0.372057
PshuTeo1_53210	Phosphoglycerate kinase	5219.6	5210.45	5219.48	3824.63	4425.72	3709.57	4601.57	0.381956	0.0997989	0.000112821	0.000277604
PshuTeo1_49460	LPS-assembly lipoprotein LptE	1582.94	1674.14	1689.21	1185.96	1309.43	1285.3	1454.5	0.381771	0.095468	5.35109e-05	0.000136612
PshuTeo1_40450	Aminodeoxychorismate lyase	3273.17	2827.98	2918.4	2453.71	2319.66	2117.7	2651.77	0.381613	0.106022	0.000277596	0.000646817
PshuTeo1_02560	hypothetical protein	2479.23	2407.72	2436.22	1841.42	1979.44	1784.73	2154.79	0.380717	0.0899768	2.03921e-05	5.45733e-05
PshuTeo1_01880	Ferrichrome outer membrane transporter/phage receptor	719.338	1222.39	852.294	594.734	676.304	843.73	818.132	0.380673	0.19345	0.0417396	0.0678936
PshuTeo1_52090	Cell division protein DamX	10074.3	9614.49	10497.3	7861.75	7788.72	7478.49	8885.85	0.380511	0.083209	4.28983e-06	1.2336e-05
PshuTeo1_54860	DNA-directed RNA polymerase subunit omega	328.56	391.533	374.559	273.442	273.057	289.069	321.703	0.380187	0.131676	0.00335259	0.00671811
PshuTeo1_08370	tRNA-Gln(ttg)	2210.79	2339.63	1941.38	1756.93	1715.22	1491.38	1909.22	0.380011	0.115608	0.000903275	0.00198255
PshuTeo1_17900	Electron transfer flavoprotein subunit beta	6186.68	7305.08	9084.38	5758.63	6068.23	5390.6	6632.27	0.379409	0.140853	0.00610909	0.0117038
PshuTeo1_29630	Cell division inhibitor SulA	648.051	627.105	568.631	522.387	448.686	436.861	541.953	0.379256	0.124279	0.00197253	0.00409491
PshuTeo1_27410	HTH-type transcriptional regulator KdgR	632.665	669.675	639.452	454.235	535.405	496.198	571.272	0.378433	0.115138	0.000880051	0.0019363
PshuTeo1_00840	Methionyl-tRNA formyltransferase	965.988	892.654	1018.17	761.277	765.266	674.494	846.308	0.378309	0.111046	0.000573717	0.00129634
PshuTeo1_45040	hypothetical protein	1.03647	2.1279	2.11019	0	0.883679	0	1.02637	0.378067	0.822856	0.203179	0.276604
PshuTeo1_53200	D-erythrose-4-phosphate dehydrogenase	802.592	764.31	673.684	567.939	573.53	574.269	659.387	0.377763	0.113345	0.000747227	0.00165918
PshuTeo1_34130	Glyoxylate/hydroxypyruvate reductase B	232.391	266.129	298.523	215.534	195.854	195.894	234.054	0.377741	0.151304	0.0107794	0.0198841
PshuTeo1_08600	hypothetical protein	169.981	162.784	130.832	126.274	111.344	114.557	135.962	0.377632	0.178271	0.029218	0.0493097
PshuTeo1_34200	hypothetical protein	320.371	348.374	349.239	282.501	275.563	216.933	298.83	0.377288	0.145406	0.00820387	0.0153866
PshuTeo1_52890	hypothetical protein	404.223	375.574	379.835	313.413	303.102	269.798	340.991	0.37663	0.127433	0.00271369	0.00551525
PshuTeo1_51400	RNA pyrophosphohydrolase	3619.35	3837.67	3327.78	2659.93	2756.2	2864.99	3177.65	0.37605	0.0958582	7.64058e-05	0.000191551
PshuTeo1_02510	Dibenzothiophene desulfurization enzyme C	8.1961	8.92973	7.35687	4.31837	6.91315	4.45927	6.69558	0.375836	0.540296	0.346938	0.433464
PshuTeo1_00920	hypothetical protein	402.418	427.329	393.557	318.384	317.703	300.702	360.015	0.375813	0.120654	0.00160533	0.00339054
PshuTeo1_16550	Flagellar motor switch protein FliM	2436.36	2634.38	2817.34	2141.3	2021.62	1890.45	2323.58	0.375613	0.10247	0.000215773	0.000511319
PshuTeo1_04610	N-acetylmuramate/N-acetylglucosamine kinase	3726.63	3479.97	3475.82	2623.3	2764.5	2822.33	3148.76	0.375571	0.0876703	1.59889e-05	4.32762e-05
PshuTeo1_52080	3-dehydroquinate synthase	2956.86	2884.62	2827.36	2270.99	2270.25	2119.43	2554.92	0.375547	0.086267	1.17309e-05	3.21628e-05
PshuTeo1_05740	hypothetical protein	25.9117	26.5987	24.2672	15.4436	20.3246	20.3419	22.148	0.375241	0.34732	0.225548	0.303083
PshuTeo1_46450	hypothetical protein	1176.58	1479.86	1500.11	1063.32	1048.7	1075.83	1224.07	0.374356	0.121061	0.00172951	0.00362929
PshuTeo1_03790	Pyruvate dehydrogenase E1 component	12053.5	14584.6	17935.9	11045.5	13230.4	9774.89	13104.1	0.373985	0.158952	0.0161196	0.0287235
PshuTeo1_39330	hypothetical protein	85.8993	116.516	124.457	82.4862	80.7215	84.2122	95.7154	0.373461	0.205434	0.0586641	0.0927293
PshuTeo1_31600	hypothetical protein	2.1548	4.18154	5.05598	2.61729	1.53979	1.56867	2.85301	0.373384	0.685721	0.341884	0.428496
PshuTeo1_50430	hypothetical protein	48.714	39.3661	43.259	38.1547	33.5798	25.695	38.1281	0.37323	0.285359	0.158488	0.223323
PshuTeo1_09490	Queuine tRNA-ribosyltransferase	5506.55	5169.97	5303.21	4371.71	4327.78	3581.65	4710.15	0.372954	0.107329	0.000447823	0.00102015
PshuTeo1_14590	(R)-specific enoyl-CoA hydratase	2037.7	1710.83	1785.22	1432.62	1392.68	1430.36	1631.57	0.372953	0.103881	0.000288988	0.000672814
PshuTeo1_13890	Outer membrane protein assembly factor BamC	13723.6	13243.5	13006.4	11001.6	10512.1	9239.12	11787.7	0.372918	0.0978986	0.000122931	0.000301571
PshuTeo1_53050	hypothetical protein	88.0998	79.7962	81.2424	65.408	57.4392	66.3788	73.0607	0.372597	0.212302	0.0673178	0.104812
PshuTeo1_57110	hypothetical protein	64.261	63.837	47.4794	44.5138	50.3697	36.4013	51.1437	0.372494	0.258916	0.126022	0.182808
PshuTeo1_03100	tRNA-Thr(tgt)	2368.33	2504.54	2217.81	1626.12	2116.41	1703.36	2089.43	0.371706	0.124808	0.00253563	0.00518288
PshuTeo1_26230	Nodulation protein D 2	930.748	860.735	796.598	715.854	635.365	639.163	763.077	0.37116	0.114606	0.00105051	0.00228551
PshuTeo1_28760	Putative aliphatic sulfonates-binding protein	34.2035	24.4708	17.9366	17.2604	21.2083	17.13	22.0349	0.370764	0.365599	0.249343	0.330088
PshuTeo1_14650	hypothetical protein	7722.77	7246.86	7799.92	5765.95	6026.02	5770.86	6722.06	0.370712	0.082595	6.31324e-06	1.77961e-05
PshuTeo1_39560	Putative isomerase YbhH	169.706	165.754	133.249	110.896	123.138	124.236	137.83	0.370702	0.176151	0.0303524	0.0509681
PshuTeo1_58140	hypothetical protein	2677.33	3062.32	2639.6	2452.84	2091.15	1904.19	2471.24	0.369462	0.123547	0.0024483	0.00501515
PshuTeo1_42050	hypothetical protein	616.699	618.155	832.471	603.207	508.999	472.146	608.613	0.369151	0.155848	0.015482	0.0276911
PshuTeo1_42350	hypothetical protein	844.176	813.426	732.455	575.14	620.009	649.196	705.733	0.367717	0.113393	0.00103491	0.00225415
PshuTeo1_20070	hypothetical protein	2030.02	1975.34	1761.86	1508.28	1520.28	1423.54	1703.22	0.367346	0.100218	0.000217028	0.000513867
PshuTeo1_00910	Shikimate dehydrogenase (NADP(+))	1150.48	1150.13	1127.9	853.938	992.372	796.545	1011.89	0.367197	0.114182	0.00114365	0.00247308
PshuTeo1_25480	hypothetical protein	8.29175	3.19185	3.16529	1.81689	0.883679	5.35313	3.78376	0.366912	0.666281	0.355419	0.443178
PshuTeo1_36950	Methyl-accepting chemotaxis protein McpA	2102.65	2087.64	2283.9	1731.67	1682.13	1588.7	1912.78	0.366786	0.0940709	8.53297e-05	0.00021271
PshuTeo1_25160	hypothetical protein	5.42671	13.8423	11.0202	5.20387	3.22472	10.8843	8.26701	0.366582	0.543812	0.357448	0.445231
PshuTeo1_03630	Sarcosine oxidase subunit delta	15.9824	19.9218	11.6212	11.0779	13.0207	9.56504	13.5315	0.366381	0.427292	0.304848	0.389221
PshuTeo1_45630	hypothetical protein	1951.67	1727.85	1541.5	1455.33	1331.7	1240.85	1541.48	0.365668	0.121696	0.00232761	0.00478336
PshuTeo1_48210	Hemin import ATP-binding protein HmuV	2128.91	4239.84	2874.08	1906.83	1997.12	2949.57	2682.72	0.365632	0.332691	0.227459	0.304791
PshuTeo1_53420	hypothetical protein	62.1881	47.8777	44.3141	38.1547	33.5798	44.9663	45.1801	0.365558	0.270998	0.148482	0.210992
PshuTeo1_09300	Spermidine N(1)-acetyltransferase	659.156	707.376	664.023	544.334	495.948	529.467	600.051	0.364772	0.108374	0.000669366	0.00149971
PshuTeo1_40520	Large ribosomal RNA subunit accumulation protein YceD	26763.7	23512.2	20709.4	19488.9	18126	17283.1	20980.6	0.36438	0.11634	0.00157944	0.00333957
PshuTeo1_48580	hypothetical protein	4102.34	3767.45	3865.87	3063.28	3047.81	2980.62	3471.23	0.36433	0.0847732	1.52849e-05	4.14689e-05
PshuTeo1_31760	hypothetical protein	152.361	147.889	145.603	118.098	113.995	110.274	131.37	0.364323	0.166221	0.0246291	0.0422646
PshuTeo1_57120	hypothetical protein	2093.84	1997.22	2257.53	1495.7	1752.73	1663.05	1876.68	0.364056	0.105686	0.000502877	0.00114283
PshuTeo1_36380	hypothetical protein	86.0269	87.2439	98.124	66.3165	72.4617	68.52	79.7822	0.363744	0.204449	0.0645253	0.100993
PshuTeo1_27440	Putative tartrate transporter	261.919	275.699	322.122	199.615	243.98	218.425	253.627	0.363728	0.151211	0.0140613	0.0254448
PshuTeo1_03600	Low specificity L-threonine aldolase	2094.73	1916.1	2117.53	1602.36	1647.56	1494.51	1812.13	0.363638	0.0966869	0.000149154	0.000361471
PshuTeo1_40500	Phosphate acyltransferase	3631.88	2878.15	3297.86	2554.12	2681.56	2349.55	2898.85	0.363279	0.115907	0.00152255	0.00322645
PshuTeo1_21660	HTH-type transcriptional regulator DmlR	306.795	317.057	351.347	240.738	253.616	259.091	288.107	0.363022	0.132322	0.00531794	0.0102673
PshuTeo1_46820	hypothetical protein	574.203	652.201	672.097	524.173	451.56	492.488	561.12	0.362584	0.121963	0.00258436	0.00527494
PshuTeo1_14190	Ribonuclease D	1498.02	1454.68	1475.27	1229.59	1084.51	1117.03	1309.85	0.362469	0.0977402	0.000184531	0.00044076
PshuTeo1_34700	Extracellular deoxyribonuclease	149.32	137.43	179.992	110.447	136.432	110.97	137.432	0.362346	0.184658	0.043083	0.0699395
PshuTeo1_53850	hypothetical protein	500.124	369.594	443.875	324.669	367.128	321.539	387.821	0.361831	0.146313	0.011713	0.0214538
PshuTeo1_39680	hypothetical protein	673.843	636.314	606.464	519.479	503.836	460.419	566.726	0.360696	0.11361	0.00132213	0.00282585
PshuTeo1_46680	Phosphoheptose isomerase	327.524	341.528	322.86	225.294	258.034	284.786	293.338	0.360222	0.138925	0.00828472	0.0155332
PshuTeo1_36360	hypothetical protein	192.783	147.889	166.705	123.548	130.785	137.04	149.792	0.359712	0.17126	0.030978	0.0519118
PshuTeo1_52810	hypothetical protein	14.5399	10.6376	6.76727	3.72187	12.8153	4.30735	8.79822	0.359412	0.536104	0.366577	0.453831
PshuTeo1_32500	Putative aliphatic sulfonates-binding protein	11.3585	28.3564	14.7049	11.4737	10.5661	16.9453	15.5675	0.358224	0.436927	0.321674	0.407091
PshuTeo1_48600	Carbamoyl-phosphate synthase large chain	9942.27	9963.62	10516.6	8082.56	8096.59	7503.51	9017.52	0.357428	0.0839141	1.82389e-05	4.911e-05
PshuTeo1_15650	putative intracellular septation protein A	523.61	494.713	511.179	410.547	406.454	369.869	452.729	0.35731	0.115158	0.00169166	0.0035584
PshuTeo1_56500	hypothetical protein	2103.45	2150.18	2312.39	1525	1860.11	1716.48	1944.6	0.3572	0.109024	0.000914426	0.00200549
PshuTeo1_30670	Acetyl-CoA:oxalate CoA-transferase	110.761	132.3	115.424	92.9822	100.042	82.0371	105.591	0.356817	0.189229	0.051481	0.082194
PshuTeo1_49630	Putative 3-methyladenine DNA glycosylase	853.15	814.482	655.317	654.148	547.178	600.479	687.459	0.356191	0.136928	0.00815792	0.0153055
PshuTeo1_53560	Bifunctional protein HldE	6228.15	5429.66	5711.08	4863.64	4356.13	4303.18	5148.64	0.355581	0.100387	0.000352084	0.000813082
PshuTeo1_26900	Protein RarD	451.9	417.068	389.331	342.484	332.263	301.916	372.494	0.355233	0.127606	0.00473366	0.00922659
PshuTeo1_27770	hypothetical protein	1958.67	2497.74	2058.94	1665.79	1694.66	1704.77	1930.1	0.35522	0.11574	0.00189485	0.00394082
PshuTeo1_52190	Mechanosensitive channel MscK	1384.5	1370.26	1347.01	1097.57	975.557	1123.63	1216.42	0.354899	0.100866	0.000384311	0.00088393
PshuTeo1_17210	hypothetical protein	91.2092	119.162	94.9587	90.8445	70.6943	72.8025	89.9453	0.354366	0.211147	0.080479	0.122925
PshuTeo1_05700	hypothetical protein	215.585	209.598	216.295	168.062	176.736	152.029	189.718	0.353996	0.148669	0.015179	0.0272259
PshuTeo1_02310	hypothetical protein	1407.52	1328.87	1169.05	1039.26	1062.18	938.938	1157.64	0.353723	0.113655	0.00164944	0.00347729
PshuTeo1_44260	CTP synthase	7024.73	6438.1	7384.15	5626.13	5928.52	4632.15	6172.3	0.353699	0.118821	0.00234372	0.00481474
PshuTeo1_31450	hypothetical protein	1869.79	1527.83	1803.16	1476.22	1330.82	1243	1541.8	0.353251	0.11973	0.0028497	0.00576706
PshuTeo1_32570	Glutathione hydrolase proenzyme	1582.14	1512.95	1600.45	1325.64	1194.3	1140.85	1392.72	0.353047	0.101361	0.000438051	0.000999084
PshuTeo1_58440	hypothetical protein	919.347	1050.12	1325.2	1016.55	769.685	767.638	974.757	0.352282	0.16358	0.0274087	0.0465312
PshuTeo1_09620	Chaperone protein HscA	4088.34	4263.83	4585.81	3576.71	3271.67	3255.89	3840.37	0.351576	0.0945207	0.000176327	0.000422401
PshuTeo1_57200	hypothetical protein	408.368	421.324	406.212	313.413	333.147	316.905	366.562	0.351187	0.118335	0.00265536	0.00541019
PshuTeo1_54920	Biopolymer transport protein ExbD	642.435	1929.36	1085.73	908.815	823.958	933.418	1053.95	0.349597	0.401264	0.310258	0.395157
PshuTeo1_25300	hypothetical protein	247.535	228.717	225.802	167.302	204.396	173.949	207.95	0.349513	0.151316	0.0184028	0.0323081
PshuTeo1_19870	hypothetical protein	244.607	224.493	285.931	178.964	208.548	200.207	223.792	0.348652	0.154852	0.0214251	0.0372703
PshuTeo1_47890	hypothetical protein	165.835	170.232	138.218	117.189	129.017	122.051	140.424	0.348611	0.17076	0.0360853	0.0597169
PshuTeo1_07360	hypothetical protein	34.5861	24.7675	24.5615	27.8763	26.1465	7.02939	24.1612	0.348509	0.4128	0.318609	0.403877
PshuTeo1_07600	hypothetical protein	726.104	843.611	830.457	553.856	594.136	726.101	712.377	0.348379	0.134973	0.00868583	0.0162532
PshuTeo1_08400	Beta-barrel assembly-enhancing protease	744.725	792.905	681.814	630.786	547.068	556.283	658.93	0.348352	0.118369	0.00288622	0.00583064
PshuTeo1_02410	Glutarate-semialdehyde dehydrogenase	15803.2	15947.3	18121.9	14523.1	12492.5	11710.8	14766.5	0.348306	0.11399	0.00148622	0.0031565
PshuTeo1_00950	Glycine cleavage system transcriptional activator	353.436	367.063	347.127	283.435	269.522	281.574	317.026	0.347562	0.123489	0.00433113	0.00850881
PshuTeo1_07200	hypothetical protein	206.257	210.662	179.366	147.168	145.807	172.371	176.939	0.346909	0.159935	0.0264264	0.0450511
PshuTeo1_38390	Transaldolase	4918.04	5461.25	5596.23	4229.72	4201.9	4093	4750.02	0.346547	0.0909619	0.00012379	0.000303419
PshuTeo1_31440	Delta-aminolevulinic acid dehydratase	3351.94	3193.98	3265.52	2836.16	2689.92	2135.9	2912.24	0.346145	0.121882	0.00377589	0.00749796
PshuTeo1_28200	2,3-dehydroadipyl-CoA hydratase	41.4587	25.5348	28.4876	29.0702	22.092	20.3419	27.8309	0.345668	0.333082	0.249417	0.330109
PshuTeo1_13870	Glycine cleavage system transcriptional repressor	141.117	147.422	171.553	121.136	122.547	114.21	136.331	0.345436	0.171214	0.0383387	0.0628812
PshuTeo1_00740	Sialic acid transporter NanT	807.512	841.452	1199.56	850.995	732.324	632.733	844.096	0.345342	0.171156	0.0383313	0.0628812
PshuTeo1_21310	HTH-type transcriptional regulator DmlR	695.47	780.939	692.143	525.989	582.345	590.985	644.645	0.34526	0.114296	0.00224035	0.00461769
PshuTeo1_30910	hypothetical protein	21.7658	18.0871	25.3223	12.7182	24.743	9.63563	18.712	0.344981	0.404436	0.318129	0.403472
PshuTeo1_47250	HTH-type transcriptional regulator DmlR	407.332	468.138	461.077	377.004	330.496	338.318	397.061	0.344643	0.127129	0.00595194	0.0114181
PshuTeo1_52860	Bifunctional protein PyrR	123.34	108.523	135.052	117.189	81.2985	85.65	108.509	0.343786	0.205472	0.0821603	0.125191
PshuTeo1_49150	hypothetical protein	218.188	255.507	235.187	182.78	174.654	197.741	210.676	0.343102	0.147679	0.0177843	0.031367
PshuTeo1_39010	hypothetical protein	902.764	863.927	914.769	734.932	737.872	630.598	797.477	0.342588	0.1105	0.00172981	0.00362929
PshuTeo1_37780	Oxaloacetate decarboxylase	10.3647	7.44765	7.38568	4.54222	7.95311	4.2825	6.99597	0.342489	0.531915	0.387352	0.474104
PshuTeo1_17080	Putative hydroxypyruvate reductase	181.451	207.156	232.776	155.892	177.625	151.022	184.32	0.34185	0.163342	0.0320882	0.0536342
PshuTeo1_52870	Putative pre-16S rRNA nuclease	342.828	447.976	371.655	321.198	338.585	246.355	344.766	0.341713	0.164179	0.0328591	0.0548068
PshuTeo1_02140	Outer membrane protein OprM	519.533	485.631	458.864	345.434	418.15	385.016	435.438	0.341478	0.12753	0.00659541	0.0125513
PshuTeo1_15150	hypothetical protein	45.6046	32.9824	40.0937	26.3449	29.1614	35.3306	34.9196	0.341261	0.294776	0.209111	0.283733
PshuTeo1_07740	Threonine synthase	237.47	221.975	236.166	180.187	186.736	178.25	206.797	0.340359	0.141585	0.0143925	0.0259619
PshuTeo1_01830	tRNA-Ile(gat)	383.493	402.173	330.245	281.618	304.869	289.069	331.911	0.340195	0.133492	0.00962833	0.017917
PshuTeo1_33460	Pca regulon regulatory protein	193.82	195.767	192.028	154.436	167.899	131.687	172.606	0.339897	0.159242	0.0290787	0.0491472
PshuTeo1_30730	NADP-dependent 7-alpha-hydroxysteroid dehydrogenase	438.426	378.766	370.339	326.132	282.777	324.399	353.473	0.339169	0.134821	0.0105532	0.0195235
PshuTeo1_20410	Outer membrane lipoprotein Blc	322.342	354.295	371.394	275.259	280.126	267.656	311.845	0.339007	0.128646	0.00747465	0.0141163
PshuTeo1_19320	hypothetical protein	611.668	739.943	651.486	549.788	532.345	491.815	596.174	0.338546	0.121034	0.00459203	0.00897504
PshuTeo1_07240	DNA gyrase inhibitor YacG	348.253	396.853	370.339	299.787	321.659	252.668	331.593	0.338481	0.139927	0.0138494	0.0250932
PshuTeo1_01090	hypothetical protein	905.893	873.932	866.41	591.702	792.738	695.995	787.779	0.338445	0.128728	0.00762475	0.014376
PshuTeo1_55970	Chromosome partitioning protein ParA	5175.09	4520.72	5078.18	3775.5	3969.49	3901.36	4403.39	0.338087	0.0934551	0.000260547	0.000610581
PshuTeo1_40720	hypothetical protein	118.157	114.907	142.438	95.3867	89.2516	109.204	111.557	0.337914	0.189303	0.0650845	0.101751
PshuTeo1_37040	Vitamin B12 transport ATP-binding protein BacA	463.103	441.461	479.858	360.641	372.124	356.792	412.33	0.33789	0.115587	0.0030948	0.00623435
PshuTeo1_20730	Protein TusB	80.8445	105.331	103.399	70.8587	91.019	62.0963	85.5915	0.337586	0.221714	0.111481	0.163921
PshuTeo1_49810	Precorrin-2 C(20)-methyltransferase	1812.78	1708.7	1748.3	1424.44	1357.33	1378.97	1571.75	0.336804	0.0889909	0.000138193	0.000336842
PshuTeo1_19860	hypothetical protein	286.065	306.418	361.898	257.09	251.849	240.891	284.035	0.336505	0.142213	0.0160146	0.0285453
PshuTeo1_53370	hypothetical protein	22.8023	27.6627	26.3774	19.9858	17.6736	20.3419	22.4739	0.336442	0.341917	0.271544	0.354061
PshuTeo1_35930	hypothetical protein	101.574	100.011	93.9036	66.3165	93.67	69.5906	87.511	0.336254	0.210812	0.0968804	0.144915
PshuTeo1_41160	hypothetical protein	1698.77	1582.09	1716.64	1414.45	1256.59	1274.04	1490.43	0.336075	0.0996906	0.000677156	0.00151597
PshuTeo1_11740	hypothetical protein	42.6347	36.1909	43.965	36.5197	23.6828	34.2108	36.2007	0.335746	0.293465	0.215074	0.290512
PshuTeo1_24530	Alpha-ketoglutaric semialdehyde dehydrogenase	88.4775	86.0862	93.2402	63.4248	79.7187	65.2395	79.3645	0.335589	0.208691	0.0943877	0.141557
PshuTeo1_26120	hypothetical protein	3.1094	2.1279	3.16529	0.908445	2.65104	0	1.99368	0.335154	0.725691	0.358725	0.445946
PshuTeo1_50380	hypothetical protein	8036.03	5514.92	5579.97	5661.49	4621.17	4753.37	5694.49	0.334702	0.157126	0.0295493	0.0497805
PshuTeo1_08040	hypothetical protein	45.6046	47.8777	41.1488	40.88	36.2309	25.695	39.5728	0.33468	0.282376	0.202258	0.275416
PshuTeo1_56470	hypothetical protein	634.319	699.015	655.215	464.215	622.994	477.499	592.209	0.334236	0.140183	0.015249	0.0273258
PshuTeo1_31220	Glutamyl-tRNA(Gln) amidotransferase subunit A, chloroplastic/mitochondrial	1123.09	1185.51	1482.6	993.702	1046.01	948.906	1129.97	0.334184	0.128911	0.00855465	0.016013
PshuTeo1_23630	hypothetical protein	526.526	505.376	513.832	380.638	435.654	403.626	460.942	0.334174	0.116159	0.00359576	0.00715768
PshuTeo1_48760	transfer-messenger RNA, SsrA	1.52392e+06	2.0735e+06	1.60062e+06	1.57114e+06	1.37739e+06	1.14277e+06	1.54822e+06	0.333728	0.150859	0.024095	0.0414978
PshuTeo1_43950	hypothetical protein	47.7317	49.8066	49.309	39.7827	36.391	37.3817	43.4004	0.333396	0.258935	0.170611	0.238056
PshuTeo1_10270	hypothetical protein	12.4376	12.7674	9.49587	5.45067	11.4878	7.49438	9.85563	0.333394	0.478085	0.379741	0.467018
PshuTeo1_46940	ATP-dependent RNA helicase RhlB	2141.23	2388.51	2253.93	2035.82	1727.43	1598.59	2024.25	0.332621	0.11759	0.00428412	0.00842514
PshuTeo1_13710	hypothetical protein	4703.49	3879.16	4458.84	3484.79	3363.28	3472.04	3893.6	0.332366	0.102397	0.00105399	0.00229221
PshuTeo1_44400	Ditrans,polycis-undecaprenyl-diphosphate synthase ((2E,6E)-farnesyl-diphosphate specific)	4527.29	4100.46	4417.69	3462.08	3631.92	3230.08	3894.92	0.332256	0.0941277	0.00036723	0.000846689
PshuTeo1_17110	Glyoxylate carboligase	202.377	218.206	209.85	202.983	150.276	141.134	187.471	0.33216	0.174204	0.0501182	0.0801975
PshuTeo1_53950	Modulator of FtsH protease HflC	17808.6	17432.8	17910.3	14367.1	14662.9	13101.2	15880.5	0.331676	0.085631	9.82173e-05	0.000243454
PshuTeo1_48810	hypothetical protein	1.08153	1.2687	7.12471	2.56168	0.850071	0.845532	2.2887	0.330856	0.721776	0.362374	0.449406
PshuTeo1_43110	Phosphoribosylglycinamide formyltransferase	2798.44	2887.86	2635.12	2381.05	2230.13	1974.2	2484.46	0.330813	0.105282	0.00148728	0.00315758
PshuTeo1_46410	2-dehydropantoate 2-reductase	391.785	369.191	350.292	274.35	319.892	283.716	331.538	0.330306	0.130914	0.0104224	0.0193065
PshuTeo1_19010	Disulfide-bond oxidoreductase YfcG	338.925	351.103	439.975	309.78	273.057	309.411	337.042	0.330305	0.146815	0.0217903	0.0378596
PshuTeo1_54800	Guanylate kinase	493.752	495.31	463.802	435.436	381.301	329.499	433.183	0.330233	0.134984	0.0129251	0.0235231
PshuTeo1_28650	Putative aliphatic sulfonates-binding protein	295.737	283.818	225.246	228.469	204.736	200.77	239.796	0.329961	0.155988	0.0306572	0.0514352
PshuTeo1_52430	Fructose-1,6-bisphosphatase class 1	7099.02	6111.14	7150.71	5767.67	4710.71	5626.6	6077.64	0.329708	0.116647	0.00403483	0.00797057
PshuTeo1_31350	hypothetical protein	261.19	221.302	234.231	193.499	169.666	203.419	213.884	0.329616	0.151515	0.0263402	0.0449444
PshuTeo1_07510	hypothetical protein	10008.1	9184.01	8104.2	7729.05	7103.01	6779.2	8151.27	0.329505	0.110322	0.0024532	0.00502339
PshuTeo1_45650	FAD assembly factor SdhE	42.4952	31.9185	47.4794	24.528	38.8819	29.9775	35.8801	0.329292	0.303008	0.236562	0.315471
PshuTeo1_39850	NAD kinase	424.952	471.33	476.904	367.012	374.68	344.741	409.936	0.329265	0.120293	0.00556523	0.01072
PshuTeo1_07960	hypothetical protein	98.952	125.288	104.588	93.6942	75.9236	88.2498	97.7826	0.328018	0.198534	0.0866634	0.131282
PshuTeo1_27520	HTH-type transcriptional regulator HdfR	143.033	130.866	139.273	113.556	113.995	97.4269	123.025	0.327353	0.174405	0.0538063	0.0854765
PshuTeo1_28570	hypothetical protein	240.461	220.238	205.744	186.231	171.434	169.159	198.878	0.327019	0.149066	0.02525	0.0432263
PshuTeo1_16690	Protein phosphatase CheZ	9283.65	8221.14	8423.89	7072.24	6747.78	6802.75	7758.57	0.326477	0.0894251	0.000238662	0.00056206
PshuTeo1_11660	hypothetical protein	453.604	433.768	480.423	356.642	374.906	353.638	408.83	0.326211	0.117651	0.00500327	0.00970243
PshuTeo1_41320	Streptothricin hydrolase	1575.43	1519.32	1662.83	1407.18	1178.83	1192.68	1422.71	0.325902	0.110227	0.00280515	0.00568495
PshuTeo1_06010	Vitamin B12 transporter BtuB	114.545	111.16	112.499	85.4341	91.5476	89.6449	100.805	0.325806	0.183537	0.0672515	0.104738
PshuTeo1_09690	4-hydroxy-3-methylbut-2-en-1-yl diphosphate synthase (flavodoxin)	12812.8	11863.5	11713.3	9691.47	9789.33	9493.71	10894	0.325373	0.0827997	7.73794e-05	0.000193822
PshuTeo1_26130	hypothetical protein	1.03647	1.06395	4.22039	0	1.76736	0	1.34803	0.3239	0.776288	0.303683	0.388168
PshuTeo1_06900	Bifunctional riboflavin kinase/FMN adenylyltransferase	3404.62	2988.22	3106.01	2603	2399.71	2563.16	2844.12	0.323746	0.096067	0.000678776	0.001519
PshuTeo1_54790	hypothetical protein	382.457	411.749	429.424	379.73	292.498	297.634	365.582	0.323616	0.14395	0.0220308	0.0382309
PshuTeo1_10480	hypothetical protein	423.916	381.958	426.259	304.329	348.17	326.541	368.529	0.323552	0.126223	0.00933002	0.0174016
PshuTeo1_58130	hypothetical protein	896.545	1045.86	1002.34	823.051	736.105	784.768	881.446	0.323067	0.110768	0.00319371	0.0064155
PshuTeo1_55510	Major cardiolipin synthase ClsA	200.466	195.243	241.799	165.931	190.786	146.862	190.181	0.322616	0.167328	0.0480999	0.0774017
PshuTeo1_54300	HTH-type transcriptional activator RhaR	7.28796	7.91994	8.87229	9.86302	3.30358	3.10099	6.72463	0.322347	0.554823	0.41704	0.502851
PshuTeo1_39570	HTH-type transcriptional regulator CynR	299.539	317.057	288.041	228.928	224.455	266.586	270.768	0.322299	0.138567	0.0179583	0.031625
PshuTeo1_56620	hypothetical protein	768.918	826.507	656.87	583.292	666.474	539.068	673.521	0.321581	0.134118	0.0148538	0.0267097
PshuTeo1_01290	Membrane lipoprotein TpN32	1549.52	1582.09	1861.19	1354.49	1330.82	1294.39	1495.42	0.320605	0.108006	0.00266488	0.00542764
PshuTeo1_52910	Alkaline phosphatase synthesis transcriptional regulatory protein PhoP	2230.12	3076.81	2521.9	2299.72	1975.29	1943.9	2341.29	0.320558	0.137089	0.016872	0.0299242
PshuTeo1_45230	hypothetical protein	1088.04	1050.95	1033.61	858.316	854.668	818.769	950.726	0.320548	0.095322	0.000702046	0.00156678
PshuTeo1_00110	IS21 family transposase ISPa77	33.167	3.19185	29.5427	0	2.65104	17.13	14.2804	0.32014	0.785092	0.286062	0.369031
PshuTeo1_45450	Sensor protein CzcS	266.504	262.931	277.769	171.067	296.641	167.154	240.344	0.319823	0.209961	0.113155	0.166211
PshuTeo1_36090	Transcription elongation factor GreB	902.764	994.793	973.854	769.453	850.983	667	859.808	0.319344	0.121808	0.00793917	0.0149196
PshuTeo1_48590	Transcription elongation factor GreA	8407.83	8023.24	8065.16	6579.86	6320.96	6710.68	7351.29	0.317999	0.0803099	6.915e-05	0.000174356
PshuTeo1_40600	3-deoxy-manno-octulosonate cytidylyltransferase	4932.55	4678.19	4807.02	3918.12	3840.47	3784.66	4326.84	0.317843	0.0802314	6.87476e-05	0.000173418
PshuTeo1_26610	HTH-type transcriptional regulator DmlR	582.495	562.829	496.951	463.307	421.515	426.109	492.201	0.31759	0.120688	0.00768566	0.0144765
PshuTeo1_05530	hypothetical protein	275.387	375.859	358.924	303.488	271.271	226.52	301.908	0.31685	0.167757	0.0527262	0.0839942
PshuTeo1_51250	2-succinyl-6-hydroxy-2,4-cyclohexadiene-1-carboxylate synthase	636.802	617.191	623.744	521.494	497.488	482.584	563.217	0.316484	0.106457	0.00267771	0.00544795
PshuTeo1_35140	hypothetical protein	586.17	552.175	541.259	496.206	442.164	402.337	503.385	0.316344	0.123672	0.00953655	0.0177578
PshuTeo1_24750	Arsenate reductase	179.309	163.848	158.265	138.084	134.319	126.334	150.026	0.316139	0.16103	0.0445012	0.0720677
PshuTeo1_43810	hypothetical protein	10.3647	13.8313	13.7163	11.8098	6.18576	9.63563	10.9239	0.316079	0.457772	0.393943	0.480831
PshuTeo1_32330	hypothetical protein	53.076	57.9422	63.6642	45.6101	48.443	42.8329	51.9281	0.316073	0.243366	0.170148	0.237467
PshuTeo1_45220	hypothetical protein	249.789	243.644	215.24	184.414	203.246	176.653	212.164	0.315882	0.148182	0.0297566	0.0500821
PshuTeo1_41470	hypothetical protein	1416.85	1127.79	1339.97	1087.41	1056	961.422	1164.91	0.315774	0.120257	0.00785116	0.0147736
PshuTeo1_33470	Shikimate dehydrogenase (NADP(+))	18.6564	20.215	18.9917	15.4436	12.3715	16.0594	16.9563	0.31545	0.380916	0.340808	0.427395
PshuTeo1_57490	Endoribonuclease toxin ChpB	64.9445	100.969	94.3958	77.556	71.356	55.0518	77.3788	0.314893	0.238915	0.1645	0.230656
PshuTeo1_17340	hypothetical protein	22386.9	20131.8	20323.3	17740	16857	15795.9	18872.5	0.314203	0.0932816	0.000688634	0.00153925
PshuTeo1_45900	C4-dicarboxylate transport transcriptional regulatory protein DctD	1400.26	1383.46	1402.29	1068.26	1171.11	1118.64	1257.34	0.313913	0.0930903	0.000683016	0.00152789
PshuTeo1_55960	putative chromosome-partitioning protein ParB	4784.34	4276.01	4561.18	3797.3	3702.62	3430.28	4091.96	0.313803	0.0936285	0.000750898	0.00166668
PshuTeo1_52020	Penicillin-binding protein 1A	1967.69	1824.36	1903.4	1572.76	1588.13	1405.7	1710.34	0.31327	0.0979259	0.00125365	0.00268754
PshuTeo1_19700	hypothetical protein	340.594	334.812	368.719	260.122	287.806	287.93	313.33	0.313107	0.128639	0.013511	0.0245269
PshuTeo1_17000	HTH-type transcriptional regulator LrpC	273.628	300.034	257.444	224.386	221.804	218.408	249.284	0.31272	0.137206	0.0204663	0.0356894
PshuTeo1_52580	Glucans biosynthesis glucosyltransferase H	4435.83	4189.93	4489.43	3387.4	3507.43	3641	3941.84	0.312538	0.0855759	0.000237349	0.000559431
PshuTeo1_48430	Polyribonucleotide nucleotidyltransferase	7689.57	7821.11	10564.5	6649.52	7363.99	6847.99	7822.78	0.312433	0.135396	0.0189226	0.0331595
PshuTeo1_56850	hypothetical protein	476.711	488.157	573.141	362.015	455.529	413.298	461.475	0.312301	0.137939	0.0213123	0.0370967
PshuTeo1_49800	Siroheme synthase	3473.04	3169.42	3293.24	2696.02	2674.13	2611.75	2986.27	0.31224	0.0862246	0.0002678	0.000626441
PshuTeo1_40220	Putative aminoacrylate hydrolase RutD	1127.68	999.049	1035.05	844.853	881.028	811.534	949.865	0.311708	0.103439	0.00235279	0.00483163
PshuTeo1_47610	Enoyl-[acyl-carrier-protein] reductase [NADH]	14483.8	13030.8	13287.5	10707.4	11495.2	10602.2	12267.8	0.310915	0.0895987	0.000476981	0.00108614
PshuTeo1_51270	hypothetical protein	323.088	277.443	268.586	244.318	215.335	236.817	260.931	0.310832	0.143743	0.027621	0.046822
PshuTeo1_54150	hypothetical protein	31.2444	57.6427	37.4822	36.0336	29.3893	32.23	37.3371	0.31065	0.303788	0.26427	0.346954
PshuTeo1_49790	hypothetical protein	99.9502	84.8147	83.5773	61.1179	78.1645	73.78	80.2341	0.310537	0.211715	0.126713	0.18345
PshuTeo1_00020	Beta sliding clamp	8114.3	8394.28	8520.58	6633.92	6925.53	6597.43	7531.01	0.310028	0.0794078	9.00679e-05	0.000224227
PshuTeo1_57450	Replicative DNA helicase	2638.38	2324.44	2593.85	1774.36	2277.04	2014.69	2270.46	0.309869	0.11965	0.00873064	0.0163317
PshuTeo1_11750	hypothetical protein	73.5103	65.9525	80.1391	49.2027	58.8476	66.7346	65.7311	0.309361	0.229045	0.156354	0.220915
PshuTeo1_40980	hypothetical protein	190.71	190.447	196.248	161.703	140.505	160.594	173.368	0.30908	0.153454	0.0396866	0.064887
PshuTeo1_28190	Protein YrdA	139.019	129.531	125.144	122.976	88.5996	102.767	118.006	0.308738	0.188468	0.0907707	0.136635
PshuTeo1_41530	hypothetical protein	4430.38	4246	4711.13	3390.81	3641.57	3750.47	4028.39	0.308249	0.0924653	0.000783605	0.00173456
PshuTeo1_23890	Magnesium-transporting ATPase, P-type 1	250.367	233.683	313.953	205.233	207.549	226.683	239.578	0.307951	0.157221	0.0451517	0.0730693
PshuTeo1_41650	hypothetical protein	3767.3	3473.76	3309.51	2939.19	2723.14	2837.4	3175.05	0.307555	0.0942418	0.000998681	0.00218098
PshuTeo1_33300	PCP degradation transcriptional activation protein	152.361	141.505	151.934	115.372	117.529	124.193	133.816	0.307531	0.165643	0.0567016	0.0897763
PshuTeo1_08110	tRNA-Met(cat)	468.484	600.068	452.637	381.547	419.748	419.685	457.028	0.307477	0.142129	0.0276637	0.0468738
PshuTeo1_31520	Cysteine--tRNA ligase	12166.9	12315.7	11765.6	9888.07	9865.84	9506	10918	0.306104	0.0775664	7.28795e-05	0.000183274
PshuTeo1_36980	FAD-dependent catabolic D-arginine dehydrogenase DauA	54.9174	56.4433	51.5008	43.6618	41.8178	43.4003	48.6236	0.305865	0.246593	0.189615	0.26075
PshuTeo1_19050	hypothetical protein	1246.99	1080.73	1052.08	805.163	1101.39	808.993	1015.89	0.305579	0.147411	0.0348031	0.0577457
PshuTeo1_42180	hypothetical protein	141.831	139.024	145.357	112.771	103.899	125.738	128.103	0.304795	0.171946	0.0686298	0.106536
PshuTeo1_52850	Aspartate carbamoyltransferase	1049.64	1066.67	1155.63	896.194	905.147	837.616	985.149	0.304729	0.100767	0.00228649	0.00470393
PshuTeo1_34480	Phenylalanine--tRNA ligase beta subunit	6090.69	6165.44	6593.07	5105.04	5424.02	4686.11	5677.39	0.304501	0.0954968	0.00131428	0.00281013
PshuTeo1_32860	Homoserine/homoserine lactone efflux protein	46.5155	62.1279	47.1749	40.2408	29.3447	53.8297	46.5389	0.303872	0.284636	0.249051	0.329931
PshuTeo1_06910	Isoleucine--tRNA ligase	9821.11	9088.68	9991.78	7441.34	8387.31	7516.47	8707.78	0.303736	0.0943192	0.00117369	0.00253038
PshuTeo1_42890	hypothetical protein	21.7658	15.9592	24.2672	11.8098	19.4409	16.0594	18.2171	0.303157	0.382384	0.36147	0.448481
PshuTeo1_06450	hypothetical protein	2120.86	2161.96	2215.46	1850.35	1736.73	1666.52	1958.65	0.302371	0.0911182	0.000833768	0.00184061
PshuTeo1_45400	hypothetical protein	18.5582	33.3474	24.4562	23.1507	20.2017	14.8365	22.4251	0.302347	0.36175	0.342783	0.4294
PshuTeo1_51790	Biosynthetic peptidoglycan transglycosylase	806.372	752.212	776.551	625.918	650.388	610.256	703.616	0.302293	0.10239	0.00288891	0.00583401
PshuTeo1_42830	hypothetical protein	1344.32	1316.37	1245.97	1049.1	1019.52	1091.73	1177.84	0.302074	0.0950137	0.00135268	0.00288576
PshuTeo1_35180	Cobalt-zinc-cadmium resistance protein CzcB	34.1008	49.168	35.8267	25.344	40.6272	26.7033	35.295	0.301792	0.308425	0.285216	0.368438
PshuTeo1_02520	Dibenzothiophene desulfurization enzyme C	46.6012	59.3949	66.7974	49.1628	49.4199	37.6716	51.508	0.30018	0.257004	0.215029	0.290512
PshuTeo1_07380	hypothetical protein	58.0422	58.5172	46.4243	42.6969	46.835	39.6131	48.6881	0.299885	0.252569	0.20834	0.282956
PshuTeo1_42610	hypothetical protein	9.32821	26.5987	15.8265	12.7182	14.1389	11.7769	15.0646	0.299591	0.430797	0.403461	0.489812
PshuTeo1_11060	Major cold shock protein CspA	39085.2	37780.9	34039.5	33176.4	28832.7	27449.8	33394.1	0.299383	0.108338	0.00452461	0.00885843
PshuTeo1_58120	hypothetical protein	448.791	498.992	477.959	379.73	406.492	366.154	429.686	0.299207	0.118707	0.0107212	0.0198023
PshuTeo1_13950	hypothetical protein	7.25528	9.57555	5.27548	5.45067	3.53472	6.42375	6.25257	0.298771	0.543696	0.449629	0.535411
PshuTeo1_30700	2-dehydropantoate 2-reductase	57.0058	75.5404	83.3526	63.5911	43.3003	65.3081	64.6831	0.298278	0.25091	0.207817	0.282379
PshuTeo1_53810	Motility protein A	969.098	883.078	931.65	585.947	842.146	821.17	838.848	0.297964	0.147591	0.0397183	0.0649203
PshuTeo1_40020	hypothetical protein	446.718	464.946	407.267	364.286	355.239	347.953	397.735	0.297852	0.120209	0.0120902	0.0220951
PshuTeo1_19180	Ribosome-associated ATPase	4753.72	4463.04	4695.28	3384.74	4117.2	3776.42	4198.4	0.297786	0.103165	0.00357946	0.00712771
PshuTeo1_36450	hypothetical protein	4.14587	2.1279	3.16529	3.63378	0	1.07063	2.35724	0.297206	0.701052	0.415403	0.501346
PshuTeo1_23900	hypothetical protein	69.3237	67.4534	74.4254	62.128	55.2354	51.8165	63.3971	0.297028	0.224229	0.165634	0.23196
PshuTeo1_30540	hypothetical protein	24.8752	42.558	20.0468	21.8027	19.4409	26.7656	25.9149	0.29684	0.355956	0.346529	0.433058
PshuTeo1_13480	tRNA-Met(cat)	15239.2	14984.7	14900.1	9913.86	13933	12396.8	13561.3	0.296155	0.128455	0.0147349	0.0265126
PshuTeo1_05800	hypothetical protein	15.547	13.8313	27.4325	12.7182	11.4878	19.2713	16.7147	0.295545	0.410746	0.395545	0.482477
PshuTeo1_07730	Glycine cleavage system transcriptional activator	144.069	125.546	130.832	109.013	106.042	108.133	120.606	0.2953	0.173334	0.0801465	0.122482
PshuTeo1_29270	hypothetical protein	2076.99	1963.33	1994.1	1718.25	1693.46	1490.05	1822.7	0.294772	0.0992612	0.00274427	0.00556948
PshuTeo1_21810	hypothetical protein	6.21881	4.2558	4.22039	2.72533	3.53472	3.21188	4.02782	0.294585	0.603867	0.458495	0.543588
PshuTeo1_21850	hypothetical protein	134.377	133.575	110.666	99.5027	96.2109	110.32	114.109	0.294568	0.183303	0.0975998	0.145838
PshuTeo1_49010	hypothetical protein	483.919	541.565	464.625	374.333	381.085	454.136	449.944	0.294486	0.13199	0.023489	0.0405642
PshuTeo1_36490	hypothetical protein	8.29175	15.9592	10.551	6.35911	10.6042	8.565	10.055	0.294437	0.47288	0.434311	0.520317
PshuTeo1_15410	HTH-type transcriptional regulator GltR	475.739	434.091	406.212	397.899	319.008	350.094	397.174	0.294153	0.135756	0.0276679	0.0468738
PshuTeo1_26430	Urease accessory protein UreE	42.4952	34.0464	55.9201	37.2462	35.3472	32.1188	39.529	0.294124	0.285911	0.267231	0.349762
PshuTeo1_42200	hypothetical protein	4.14587	3.19185	2.11019	1.81689	0	3.21188	2.41278	0.293175	0.693753	0.423722	0.509769
PshuTeo1_34170	O-acetyl-L-homoserine sulfhydrylase	269.608	297.921	260.374	241.215	197.03	233.488	249.939	0.292434	0.146321	0.0416432	0.0677755
PshuTeo1_10570	Rod shape-determining protein MreD	140.96	128.738	137.163	119.915	99.8558	109.204	122.639	0.292379	0.175238	0.0863842	0.130894
PshuTeo1_54890	hypothetical protein	1939.23	1969.37	2001.52	1921.36	1460.72	1418.58	1785.13	0.291621	0.131176	0.0240526	0.0414372
PshuTeo1_51630	Formamidopyrimidine-DNA glycosylase	1631.4	1503.36	1477.14	1220.95	1392.68	1138.07	1393.93	0.291332	0.11237	0.00877046	0.0163954
PshuTeo1_13900	Putative metallo-hydrolase YycJ	3365.41	2859.9	2893.08	2409.19	2604.2	2413.19	2757.5	0.291095	0.103952	0.00471237	0.00918824
PshuTeo1_42950	Adenosylcobinamide-GDP ribazoletransferase	416.66	403.237	353.457	305.237	351.704	295.493	354.298	0.290951	0.13563	0.0292808	0.049372
PshuTeo1_22730	Porin-like protein NicP	295.795	206.055	206.978	175.752	188.339	210.557	213.913	0.290569	0.179423	0.0956036	0.143255
PshuTeo1_23710	hypothetical protein	0	4.2558	3.16529	1.81689	0	1.07063	1.7181	0.290338	0.744252	0.372856	0.459939
PshuTeo1_40610	hypothetical protein	699.616	768.172	695.309	615.017	582.345	564.22	654.113	0.290194	0.108429	0.00686145	0.0130358
PshuTeo1_46290	hypothetical protein	60.9115	78.1303	81.1344	72.5786	55.6509	47.7394	66.0242	0.290001	0.244726	0.210142	0.284834
PshuTeo1_07370	hypothetical protein	48.714	53.1975	61.1956	40.88	47.7187	41.7544	48.91	0.289725	0.251186	0.221904	0.298884
PshuTeo1_02830	hypothetical protein	1471.78	1376.75	1227.08	1055.61	948.188	1314.73	1232.36	0.289414	0.140574	0.036867	0.0608168
PshuTeo1_46400	hypothetical protein	3767.56	3644.03	4091.67	3099.61	3254.59	3033.08	3481.76	0.289295	0.0918112	0.00150438	0.00319149
PshuTeo1_39220	Uroporphyrinogen-III C-methyltransferase	16.5835	21.279	29.5427	10.9013	26.5104	13.9181	19.7892	0.289243	0.402795	0.400766	0.487284
PshuTeo1_21410	Bifunctional protein FolD protein	187.601	205.342	207.854	186.231	152.877	147.746	181.275	0.289121	0.160413	0.0651713	0.101831
PshuTeo1_05890	6,7-dimethyl-8-ribityllumazine synthase	6513.17	5624.04	6037.26	5058.22	4654.34	5105.81	5498.81	0.289026	0.0972304	0.00260817	0.00532163
PshuTeo1_52840	Dihydroorotase-like protein	4446.29	4416.47	4593.46	3663.03	3745.5	3582.4	4074.53	0.288955	0.0802714	0.000295269	0.000686877
PshuTeo1_12850	2-hydroxy-3-oxopropionate reductase	1851.13	1772.54	1833.76	1446.24	1580.02	1428.21	1651.98	0.288671	0.0932874	0.00182499	0.003808
PshuTeo1_41710	L-threonine 3-dehydrogenase	28826	27062.9	27173.7	21845.4	22968.6	23087.4	25160.7	0.288169	0.0804777	0.000322271	0.000746952
PshuTeo1_31720	HTH-type transcriptional regulator PuuR	879.962	1110.76	1068.81	787.621	836.844	869.348	925.559	0.288156	0.121887	0.0165308	0.0294013
PshuTeo1_46050	HTH-type transcriptional regulator TtgR	555.631	547.464	452.663	418.813	443.398	404.049	470.336	0.288017	0.128572	0.0230453	0.0398703
PshuTeo1_49170	ATP-dependent RNA helicase RhlE	2626.19	2408.59	1910.61	2245.66	1132.63	2223.52	2091.2	0.287946	0.217131	0.166807	0.233489
PshuTeo1_56990	Nucleoid occlusion protein	1348.45	1521.45	1811.6	1420.81	1197.39	1194.82	1415.75	0.287747	0.135825	0.0316186	0.0529387
PshuTeo1_40540	hypothetical protein	6825.14	6492.22	6192.36	5283.51	5443.46	5219.3	5909.33	0.28773	0.0847187	0.000633572	0.00142454
PshuTeo1_18330	3-hydroxydecanoyl-[acyl-carrier-protein] dehydratase	13601.6	11396	11184	9297.02	10300.2	9830.48	10934.9	0.28756	0.108231	0.00630005	0.0120414
PshuTeo1_40210	hypothetical protein	1417.89	1278.87	1226.02	1091.95	1044.51	1067.41	1187.78	0.287554	0.101823	0.00438929	0.00861416
PshuTeo1_56450	hypothetical protein	2023.45	1821.01	2099.31	1436.62	1836.61	1572.09	1798.18	0.287329	0.121646	0.0166196	0.02955
PshuTeo1_51180	Vitamin B12 import ATP-binding protein BtuD	2002.46	2017.25	2173.5	1762.38	1689.59	1608.08	1875.54	0.28723	0.0935593	0.00198031	0.00410958
PshuTeo1_57130	hypothetical protein	123.34	108.523	112.895	68.1333	115.762	94.215	103.811	0.286867	0.217292	0.168424	0.235348
PshuTeo1_18740	hypothetical protein	17.62	19.1511	23.2121	14.5351	15.0225	17.13	17.7785	0.286762	0.373662	0.380122	0.467257
PshuTeo1_01110	Protein YrdA	694.434	601.132	567.642	560.51	485.14	473.216	563.679	0.286564	0.130061	0.025399	0.0434683
PshuTeo1_32480	HTH-type transcriptional repressor NicS	678.75	580.545	666.389	505.854	572.693	492.074	582.718	0.286413	0.122738	0.018089	0.0317964
PshuTeo1_32310	putative ABC transporter ATP-binding protein YheS	528.336	552.978	523.174	439.403	439.404	431.836	485.855	0.286168	0.109069	0.00802522	0.0150664
PshuTeo1_38030	hypothetical protein	9.32821	2.1279	4.22039	1.81689	1.76736	6.42375	4.28075	0.28579	0.629503	0.464385	0.549544
PshuTeo1_56810	hypothetical protein	1123.53	987.345	1147.95	844.853	996.79	819.028	986.582	0.285163	0.121428	0.0173877	0.0307434
PshuTeo1_49080	Putative tartrate transporter	176.762	169.592	170.774	141.954	129.708	150.22	156.501	0.284893	0.158274	0.0655716	0.102401
PshuTeo1_32340	putative HTH-type transcriptional regulator YahB	169.981	154.273	161.43	119.915	139.621	135.969	146.865	0.284759	0.163722	0.0749524	0.115223
PshuTeo1_48550	ATP-dependent zinc metalloprotease FtsH	32466.9	31116.9	33181.3	27272.7	25933.2	26099.3	29345	0.284667	0.079144	0.00030549	0.000710074
PshuTeo1_37370	HTH-type transcriptional regulator CysL	504.76	523.463	462.132	452.405	386.168	379.001	451.322	0.283504	0.127247	0.0239219	0.0412245
PshuTeo1_06480	Biosynthetic arginine decarboxylase	3155.22	3124.2	3526.27	2873.1	2570.72	2588.79	2973.05	0.283469	0.100102	0.00432781	0.00850519
PshuTeo1_41660	hypothetical protein	1462.53	1342.52	1190.65	1166.66	1064	1039.79	1211.02	0.282743	0.115134	0.0130203	0.0236737
PshuTeo1_53760	hypothetical protein	2802.65	2471.07	2966.43	2353.41	2165.84	2234.78	2499.03	0.282141	0.104317	0.00633421	0.0121026
PshuTeo1_22600	hypothetical protein	42.4952	45.7498	56.9752	31.7956	37.9982	47.1075	43.6869	0.281971	0.274042	0.269845	0.352409
PshuTeo1_03750	putative GST-like protein YibF	2319.15	2369.31	2379.45	1861.59	2048.72	1889.79	2144.67	0.281279	0.0894981	0.00154598	0.00327185
PshuTeo1_44290	DNA polymerase III subunit alpha	5464.17	5021.09	5461.5	4309.55	4597.89	4182.14	4839.39	0.281106	0.0901995	0.00170069	0.00357345
PshuTeo1_32940	hypothetical protein	118.975	139.809	117.945	113.889	105.966	85.5186	113.684	0.280567	0.189946	0.1273	0.184194
PshuTeo1_40550	Pyrophosphatase PpaX	1674.98	1554.41	1608.69	1309.03	1346.51	1318.67	1468.71	0.280421	0.0901015	0.00174332	0.0036563
PshuTeo1_03550	NADH oxidoreductase HCR	389.633	377.167	403.213	300.93	322.075	337.096	355.019	0.280404	0.122538	0.0204368	0.0356489
PshuTeo1_46070	Toluene efflux pump membrane transporter TtgB	3805.19	4173.98	4444.11	3149.29	3769.07	3272.06	3768.95	0.280039	0.110839	0.0106362	0.019658
PshuTeo1_58030	hypothetical protein	243.57	239.389	212.074	199.858	193.526	174.512	210.488	0.279704	0.147396	0.0531444	0.0845897
PshuTeo1_51230	Maltose O-acetyltransferase	799.117	723.486	690.033	618.651	583.228	616.68	671.866	0.278022	0.110678	0.0111261	0.0204708
PshuTeo1_36990	hypothetical protein	129.586	125.303	123.713	111.641	107.692	88.8108	114.458	0.27786	0.181043	0.11426	0.167704
PshuTeo1_51170	Sulfate transport system permease protein CysW	498.541	541.55	449.471	370.645	438.305	414.332	452.141	0.276681	0.129886	0.0306576	0.0514352
PshuTeo1_55480	Putative metal chaperone YciC	233.531	225.005	230.728	184.356	187.703	194.107	209.238	0.276414	0.139972	0.0445076	0.0720677
PshuTeo1_22080	Glutathione reductase	7077.38	8092.62	8805.15	6741.44	6767.88	6216.97	7283.57	0.276113	0.108297	0.00999815	0.0185871
PshuTeo1_31340	hypothetical protein	153.809	123.243	132.027	103.147	132.395	97.6531	123.712	0.276085	0.191536	0.13667	0.196457
PshuTeo1_49450	Leucine--tRNA ligase	4831.44	4518.8	4918.97	4300.41	3704.55	3744.59	4336.46	0.275947	0.0998571	0.00533493	0.0102966
PshuTeo1_52270	putative protein	373.129	329.824	354.513	271.625	316.357	280.504	320.992	0.275519	0.132383	0.0346006	0.0574597
PshuTeo1_48170	Penicillin-binding protein 1B	3397.78	2877.1	3193.61	2704.95	2720.38	2367.95	2876.96	0.27547	0.108232	0.0101578	0.0188532
PshuTeo1_27290	hypothetical protein	18.656	19.0205	16.2987	15.6316	13.1109	13.3303	16.008	0.275064	0.386893	0.411601	0.49802
PshuTeo1_35830	hypothetical protein	172.255	184.258	125.879	145.684	125.139	122.712	145.988	0.275056	0.18925	0.133585	0.19241
PshuTeo1_44510	Cysteine desulfurase CsdA	2040.45	2066.53	1921.38	1592.69	1661.62	1718.37	1833.51	0.27452	0.0909298	0.00236374	0.00484889
PshuTeo1_32300	hypothetical protein	170.517	219.919	240.881	194.502	175.178	146.367	191.227	0.274155	0.181522	0.119618	0.174537
PshuTeo1_45050	Single-stranded-DNA-specific exonuclease RecJ	3284.28	2919.46	3088.44	2801.68	2602.03	2255.84	2825.29	0.274037	0.111947	0.0136944	0.0248361
PshuTeo1_06390	Biotin carboxylase	18728.9	20270.2	22804.5	18417.3	17215.8	15227.2	18777.3	0.273859	0.114798	0.0152852	0.027382
PshuTeo1_17880	Antitoxin MqsA	1757.74	2241.75	1769.13	1660.96	1623.43	1465	1753	0.273234	0.125346	0.0273391	0.0464269
PshuTeo1_50400	hypothetical protein	3547.96	2767.27	3088.11	3558.63	2048.04	2085.27	2849.21	0.27318	0.194415	0.146566	0.208842
PshuTeo1_03110	hypothetical protein	23.8388	15.9592	14.7714	12.7182	15.9062	13.9181	16.1853	0.273098	0.393596	0.420284	0.506167
PshuTeo1_55120	hypothetical protein	423.9	388.814	434.64	346.195	333.418	348.456	379.237	0.272878	0.120114	0.0214053	0.0372473
PshuTeo1_31730	hypothetical protein	168.944	195.767	182.532	151.71	144.923	153.099	166.163	0.272784	0.155486	0.0730716	0.112696
PshuTeo1_40590	Putative low molecular weight protein-tyrosine-phosphatase	2120.61	1937.45	1949.82	1700.61	1635.69	1625.21	1828.23	0.272461	0.0915423	0.00272504	0.00553636
PshuTeo1_37820	Inner membrane protein YtfF	99.501	101.075	107.62	76.3093	88.3679	87.7913	93.4441	0.272087	0.191877	0.142817	0.203958
PshuTeo1_35590	Inner membrane transport protein YdhP	111.037	122.518	106.244	105.458	89.0401	82.8712	102.862	0.271712	0.191369	0.142584	0.203676
PshuTeo1_35150	Chromosome partitioning protein ParA	164.798	164.912	147.714	125.365	127.25	140.252	145.049	0.271552	0.163542	0.0890623	0.134382
PshuTeo1_05750	putative transporter	201.612	242.173	199.44	176.461	179.984	171.973	195.274	0.271465	0.152567	0.0693393	0.107491
PshuTeo1_07320	hypothetical protein	67.3704	54.2614	70.6915	46.3307	48.6024	62.0963	58.2254	0.271388	0.242753	0.238083	0.317166
PshuTeo1_53240	Fructose-bisphosphate aldolase	4607.52	4981.54	5453.57	4333.19	4096.76	3996.04	4578.1	0.271381	0.0994332	0.00593222	0.011384
PshuTeo1_57880	hypothetical protein	3848.48	4785.41	3996.2	3772.57	3600.76	3045.57	3841.5	0.270699	0.125746	0.0291259	0.0491979
PshuTeo1_17070	Pyruvate kinase	398.142	390.469	397.733	320.61	343.105	315.106	360.861	0.270237	0.119426	0.0219771	0.0381493
PshuTeo1_29610	Error-prone DNA polymerase	785.367	655.306	748.493	621.478	629.808	555.249	665.95	0.269937	0.1199	0.0226605	0.0392164
PshuTeo1_10330	2-oxo-tetronate isomerase	256.008	241.517	244.782	189.865	200.595	222.69	225.909	0.269532	0.141857	0.0532081	0.0846458
PshuTeo1_26750	Molybdenum cofactor guanylyltransferase	213.512	196.831	226.846	148.985	167.899	208.772	193.807	0.26916	0.168505	0.101298	0.150747
PshuTeo1_05510	hypothetical protein	1106.13	1042.51	1046.45	819.958	948.071	875.383	973.083	0.268802	0.104566	0.00946152	0.0176354
PshuTeo1_40680	putative ABC transporter ATP-binding protein YadG	276.737	308.545	321.805	265.266	265.104	216.266	275.62	0.268773	0.144964	0.0590776	0.0932795
PshuTeo1_01560	hypothetical protein	721.452	691.616	620.51	564.293	557.383	560.316	619.262	0.268601	0.110975	0.0144404	0.0260319
PshuTeo1_43970	hypothetical protein	149.251	136.186	169.871	130.816	115.762	128.475	138.393	0.267826	0.172082	0.110099	0.16214
PshuTeo1_02870	GMP/IMP nucleotidase YrfG	371.468	401.567	343.049	284.012	356.987	278.85	339.322	0.267049	0.145552	0.0617071	0.0969756
PshuTeo1_24360	hypothetical protein	65.3251	82.9162	81.0485	56.7293	63.8953	67.136	69.5084	0.266731	0.221046	0.207297	0.28174
PshuTeo1_38940	Sulfur carrier protein TusA	41.4587	62.773	42.2039	43.6053	29.1614	46.0369	44.2065	0.266653	0.288582	0.318211	0.403486
PshuTeo1_20690	Siroheme synthase	8984.55	8725.33	9025.99	7570.9	7414.35	7204.1	8154.2	0.266323	0.077859	0.000585875	0.00132198
PshuTeo1_10260	hypothetical protein	4.7596	6.04529	1.30719	2.49948	2.07875	2.94745	3.27296	0.266266	0.637347	0.489001	0.573329
PshuTeo1_45100	hypothetical protein	0.928947	3.00626	1.57516	0.393663	0	1.07003	1.16234	0.266075	0.742653	0.704992	0.769977
PshuTeo1_33510	putative galactarate transporter	558.514	588.022	524.267	516.704	399.298	466.405	508.869	0.26592	0.132322	0.0413004	0.0672943
PshuTeo1_32930	Acetylornithine deacetylase	178.231	185.193	181.666	159.061	154.001	135.911	165.677	0.265532	0.155591	0.0813841	0.124075
PshuTeo1_19450	hypothetical protein	19.0558	33.1775	15.3846	25.015	18.7553	8.20864	19.9328	0.264753	0.421083	0.452801	0.538342
PshuTeo1_54710	Coenzyme A biosynthesis bifunctional protein CoaBC	1704.44	1702.18	1701.65	1483.96	1386.09	1370.93	1558.21	0.264637	0.0898331	0.00301479	0.00608176
PshuTeo1_46440	Thiamine-phosphate synthase	2904.18	2986.51	3521.91	2569.08	2769.45	2468.86	2870	0.26441	0.110568	0.0156835	0.0280077
PshuTeo1_39540	Citrate transporter	51.8469	47.2316	64.6952	46.8197	41.1771	45.7717	49.5904	0.264183	0.252852	0.268238	0.350872
PshuTeo1_47800	tRNA/tmRNA (uracil-C(5))-methyltransferase	1075.14	986.402	1058.32	850.907	899.956	839.491	951.702	0.263851	0.099374	0.00742	0.0140224
PshuTeo1_41340	putative DNA endonuclease SmrA	1522.57	1453.36	1412.77	1257.29	1076.32	1310.45	1338.79	0.263832	0.110447	0.0157733	0.0281505
PshuTeo1_08730	hypothetical protein	11.4012	12.7674	9.49587	8.176	7.95311	9.63563	9.90486	0.263751	0.459048	0.476722	0.561815
PshuTeo1_04100	hypothetical protein	783.607	799.474	722.831	535.944	685.692	691.766	703.219	0.26343	0.131139	0.0417649	0.0679156
PshuTeo1_21520	3-oxoadipate CoA-transferase subunit A	382.457	354.295	335.521	315.23	305.753	266.586	326.64	0.263313	0.133214	0.0447882	0.0725015
PshuTeo1_13110	Maleylpyruvate isomerase	20.8375	24.5985	32.896	21.9164	21.3189	19.3718	23.4899	0.263246	0.340681	0.388909	0.475703
PshuTeo1_31460	GABA permease	193.823	156.499	149.768	147.917	150.446	113.345	151.966	0.262901	0.183727	0.140613	0.201333
PshuTeo1_53600	Multidrug transporter	37.0591	33.6941	49.5816	31.5535	37.0126	28.8672	36.2947	0.262823	0.290766	0.328667	0.414719
PshuTeo1_06160	HTH-type transcriptional regulator PrtR	13.4741	9.57555	18.9917	11.8098	7.95311	12.8475	12.442	0.262591	0.439828	0.468577	0.553588
PshuTeo1_43790	hypothetical protein	47.9795	56.7642	51.7414	52.0429	33.2977	42.4226	47.3747	0.261376	0.265741	0.293657	0.377294
PshuTeo1_00760	D-glycero-beta-D-manno-heptose-1,7-bisphosphate 7-phosphatase	1538.12	1372.5	1380.07	1149.18	1205.34	1216.23	1310.24	0.261187	0.0987399	0.0076437	0.014407
PshuTeo1_46530	D-alanine--D-alanine ligase	8650.97	8085.67	7953.69	6575.03	6679.81	7286.9	7538.68	0.260965	0.0900675	0.00337852	0.00676532
PshuTeo1_16560	Flagellar motor switch protein FliN	3662.88	3707.86	3615.82	3051.47	3149.43	2950.64	3356.35	0.260659	0.0821204	0.00141093	0.0030033
PshuTeo1_14210	Glyoxylate/hydroxypyruvate reductase A	1318.39	1130.98	1207.03	994.747	1143.48	899.325	1115.66	0.260315	0.123665	0.0329737	0.0549657
PshuTeo1_35110	PshuTeo1doazurin	35.2399	36.1743	23.2121	22.7111	22.9757	31.0481	28.5602	0.259166	0.32347	0.37666	0.4637
PshuTeo1_46390	Small-conductance mechanosensitive channel	5046.56	4852.67	5241.72	4072.56	4353	4207.56	4629.01	0.258536	0.0847679	0.00217387	0.00448842
PshuTeo1_52290	Murein hydrolase activator EnvC	2423.14	2403.8	2128.36	2005.57	1906.19	1886.5	2125.59	0.258505	0.0972633	0.00740311	0.0140044
PshuTeo1_33150	Delta(1)-pyrroline-2-carboxylate/Delta(1)-piperideine-2-carboxylate reductase	2285.49	2186.1	2358.22	1890.94	2005.69	1797.01	2087.24	0.258458	0.0933979	0.00531402	0.0102632
PshuTeo1_56070	hypothetical protein	11.4012	14.8953	14.7714	4.54222	13.2552	13.9181	12.1306	0.258453	0.455963	0.483871	0.568395
PshuTeo1_24590	Hybrid peroxiredoxin hyPrx5	756.622	709.654	698.474	547.792	665.411	588.844	661.133	0.258423	0.117756	0.0263722	0.0449856
PshuTeo1_32470	HTH-type transcriptional regulator CdhR	1002.84	902.895	890.259	824.96	754.137	749.89	854.163	0.258335	0.107511	0.0152397	0.0273176
PshuTeo1_33550	3-oxosteroid 1-dehydrogenase	278.674	282.382	283.554	242.107	231.671	229.127	257.919	0.257327	0.130502	0.0453624	0.0733895
PshuTeo1_19080	CDP-diacylglycerol--glycerol-3-phosphate 3-phosphatidyltransferase	715.163	593.684	637.278	555.06	525.789	541.736	594.785	0.256942	0.116959	0.0262282	0.04478
PshuTeo1_19330	hypothetical protein	124.84	130.931	112.112	109.41	104.63	90.1823	112.018	0.256752	0.183194	0.149033	0.211617
PshuTeo1_58150	hypothetical protein	4039.12	3817.45	4038.91	3401.22	3207.76	3329.64	3639.02	0.256639	0.0838548	0.00209032	0.0043253
PshuTeo1_40380	hypothetical protein	911.778	878.689	789.98	796.673	731.483	619.492	788.016	0.256558	0.127578	0.0413647	0.0673798
PshuTeo1_10160	Transcriptional activator protein CzcR	859.428	835.793	890.009	759.284	702.523	697.516	790.759	0.2553	0.101881	0.0114869	0.0210599
PshuTeo1_07310	hypothetical protein	837.466	726.678	710.08	576.862	705.176	614.539	695.134	0.255049	0.126409	0.0408155	0.0665802
PshuTeo1_13240	Ribonucleoside-diphosphate reductase subunit beta	1326.52	1425.42	1273.05	1232.5	1110.02	1017.19	1230.78	0.254791	0.111885	0.0214727	0.0373418
PshuTeo1_51240	hypothetical protein	46.6411	34.0464	27.4325	29.0702	30.9288	27.8363	32.6592	0.254703	0.30614	0.364204	0.451285
PshuTeo1_02110	p-hydroxybenzoic acid efflux pump subunit AaeB	270.203	252.465	245.314	206.958	193.971	240.299	234.868	0.25466	0.146454	0.076398	0.117256
PshuTeo1_52350	hypothetical protein	509.043	636.18	612.938	495.841	537.394	430.527	536.987	0.254555	0.138218	0.0611306	0.0962285
PshuTeo1_36440	hypothetical protein	5.18824	7.20483	8.56174	4.56573	5.34239	5.38018	6.04052	0.254266	0.535992	0.516594	0.599648
PshuTeo1_26800	hypothetical protein	241.497	196.831	182.532	186.231	180.271	148.817	189.363	0.254128	0.17038	0.126191	0.183006
PshuTeo1_23090	Muconate cycloisomerase 1	36.2142	31.8947	42.9298	31.3436	31.7522	27.3221	33.5761	0.254058	0.291549	0.346384	0.433055
PshuTeo1_27100	HTH-type transcriptional regulator GntR	836.93	676.057	710.315	659.181	589.798	607.289	679.928	0.253908	0.123365	0.0370547	0.0610726
PshuTeo1_36730	hypothetical protein	90.6289	101.736	103.499	81.3278	74.4324	90.1009	90.2876	0.253864	0.196906	0.181925	0.25169
PshuTeo1_13070	hypothetical protein	53.8963	53.1975	44.3141	40.88	38.8819	44.9663	46.0227	0.253724	0.2554	0.291645	0.375132
PshuTeo1_27450	Glyoxylate/hydroxypyruvate reductase B	651.069	580.249	529.839	484.343	459.528	528.031	538.843	0.253715	0.126296	0.0416161	0.0677507
PshuTeo1_55990	tRNA uridine 5-carboxymethylaminomethyl modification enzyme MnmG	3992.26	3810.28	4898.44	3755.59	3533.18	3321.2	3885.16	0.253376	0.120432	0.0331364	0.055221
PshuTeo1_05120	DNA-directed RNA polymerase subunit beta'	53980.6	51342.5	59515.5	48152.3	47986.6	41430.8	50401.4	0.253086	0.104841	0.0135603	0.0246007
PshuTeo1_44010	hypothetical protein	26.9482	21.279	33.7631	21.8027	22.092	22.4831	24.728	0.252355	0.332802	0.400222	0.486934
PshuTeo1_28260	1,2-phenylacetyl-CoA epoxidase, subunit A	16.8124	12.9172	12.7538	13.0678	12.2061	7.6663	12.5706	0.252133	0.427229	0.480053	0.564926
PshuTeo1_07620	hypothetical protein	248.752	227.685	235.287	214.393	205.897	172.371	217.398	0.252012	0.149244	0.0852825	0.129397
PshuTeo1_40000	O-succinylhomoserine sulfhydrylase	10835.1	10572.9	10407.5	8386.61	9034.58	9251.97	9748.11	0.251646	0.0840985	0.00261245	0.00532847
PshuTeo1_13780	hypothetical protein	257.044	210.662	185.697	196.224	170.55	177.724	199.65	0.251629	0.166894	0.122413	0.17807
PshuTeo1_05550	Histidinol-phosphate aminotransferase	161.506	176.083	163.564	116.993	146.985	154.032	153.194	0.251363	0.170527	0.130385	0.188275
PshuTeo1_30030	hypothetical protein	6.21881	7.44765	9.49587	8.176	3.53472	5.35313	6.70436	0.251344	0.527645	0.519912	0.602887
PshuTeo1_04280	Quinate/shikimate dehydrogenase (quinone)	467.492	476.139	493.073	403.793	388.293	411.576	440.061	0.250949	0.112653	0.0243974	0.0419554
PshuTeo1_00820	Trk system potassium uptake protein TrkA	4050.55	3696.58	3695.1	3030.08	3301.58	3269.05	3507.16	0.249966	0.0920296	0.00624123	0.0119351
PshuTeo1_07530	hypothetical protein	1400.27	1233.12	1176.43	1068.33	1078.97	1048.14	1167.54	0.249194	0.105991	0.0176311	0.0311256
PshuTeo1_34840	Alkyl hydroperoxide reductase subunit F	373.929	330.288	430.019	307.294	311.578	330.638	347.291	0.24894	0.138914	0.0683752	0.106198
PshuTeo1_53500	hypothetical protein	1616.89	1488.47	1438.1	1200.06	1312.26	1300.81	1392.76	0.248908	0.099966	0.0119852	0.0219312
PshuTeo1_43840	Putative nuclease YbcO	31.094	22.3429	27.4325	18.1689	16.7899	31.0481	24.4794	0.248486	0.350529	0.42541	0.511243
PshuTeo1_17120	hypothetical protein	39.3858	36.1743	31.6529	35.4293	20.3246	32.1188	32.5143	0.247691	0.309854	0.38212	0.469371
PshuTeo1_44070	Tyrosine recombinase XerC	178.273	191.511	178.311	150.802	146.691	161.664	167.875	0.247499	0.153216	0.0991209	0.147879
PshuTeo1_49120	Acyl-CoA thioesterase 2	2322.73	2100.24	2112.3	1829.61	1807.12	1857.53	2004.92	0.247187	0.0913902	0.00644838	0.012292
PshuTeo1_58420	hypothetical protein	793.873	1027.78	956.266	875.793	780.254	668.361	850.387	0.246801	0.142289	0.0761909	0.117001
PshuTeo1_32550	Ornithine cyclodeaminase	201.967	222.133	213.765	165.87	177.768	191.522	195.504	0.246758	0.148138	0.0894319	0.134832
PshuTeo1_05940	Riboflavin biosynthesis protein	1179.22	1135.68	1003.97	893.592	934.315	962.605	1018.23	0.245817	0.107635	0.0210732	0.0366918
PshuTeo1_27280	hypothetical protein	78.6744	69.7417	57.2013	49.5981	62.3368	58.821	62.7289	0.245718	0.234675	0.271426	0.354061
PshuTeo1_41080	HTH-type transcriptional regulator GltC	749.367	696.887	709.025	590.489	637.133	584.561	661.244	0.245176	0.105957	0.0194918	0.0341047
PshuTeo1_45890	C4-dicarboxylate transport sensor protein DctB	364.521	344.867	390.065	307.396	290.541	326.32	337.285	0.245132	0.127237	0.0506691	0.0809883
PshuTeo1_33080	Multidrug resistance protein MdtC	1615.19	1668.82	1620.02	1272.36	1459.92	1395.52	1505.31	0.245039	0.0975695	0.0113828	0.0208959
PshuTeo1_28870	L-threo-3-hydroxyaspartate ammonia-lyase	830.911	779.25	832.372	710.967	693.566	649.61	749.446	0.244682	0.103252	0.0167972	0.0298286
PshuTeo1_11430	Glucose-6-phosphate 1-dehydrogenase	2920.52	2883.59	3260.62	2578.97	2435.66	2620.22	2783.26	0.244238	0.0953943	0.00987753	0.0183688
PshuTeo1_55610	Glycine cleavage system transcriptional activator	1829.37	2005.55	1748.3	1618.85	1502.25	1581.31	1714.27	0.243877	0.0988948	0.012874	0.023445
PshuTeo1_00790	DNA-3-methyladenine glycosylase 1	321.305	311.737	317.584	276.167	259.802	263.374	291.662	0.243663	0.125924	0.0498205	0.0797883
[truncated: 3,729 more rows]
